# Supplementary material for: Factors in hybridization of local medical systems: Simultaneous use of medicinal plants and modern medicine in Northeast Brazil
Source: PLoS One. 2018 Nov 14;13(11):e0206190. doi: 10.1371/journal.pone.0206190 (PMC6241117; doi:10.1371/journal.pone.0206190)
Supplement: S1 File — (CSV) [file pone.0206190.s001.csv]

Participants_ID	Sex	Age	Schooling_category	Prestige	Plant_code	Disease_code	Use_overlap	Disease_frequency	Disease_severity	Disease_manifestation	Utilitarian_redundancy
ZA01A	female	42	4	0	colonia	bronquite	0	4	4	acute	21
ZA01A	female	42	4	0	hortelag	bronquite	0	4	4	acute	21
ZA01A	female	42	4	0	hortelam	bronquite	0	4	4	acute	21
ZA01A	female	42	4	0	mastruz	bronquite	0	4	4	acute	21
ZA01A	female	42	4	0	xamba	bronquite	0	4	4	acute	21
ZA01A	female	42	4	0	capimsanto	calmante	0	5	1	chronic	10
ZA01A	female	42	4	0	maracuja	calmante	0	5	1	chronic	10
ZA01A	female	42	4	0	colonia	cansaco	0	5	4	chronic	10
ZA01A	female	42	4	0	hortelag	cansaco	0	5	4	chronic	10
ZA01A	female	42	4	0	hortelam	cansaco	0	5	4	chronic	10
ZA01A	female	42	4	0	mastruz	cansaco	0	5	4	chronic	10
ZA01A	female	42	4	0	xamba	cansaco	0	5	4	chronic	10
ZA01A	female	42	4	0	cidreira	colicam	0	7	1	chronic	11
ZA01A	female	42	4	0	hortelag	dornoouvido	0	2	3	acute	4
ZA01A	female	42	4	0	caju	febre	0	9	8	acute	15
ZA01A	female	42	4	0	colonia	febre	0	9	8	acute	15
ZA01A	female	42	4	0	aroeira	ferimento	0	10	1	acute	33
ZA01A	female	42	4	0	barbatimao	ferimento	0	10	1	acute	33
ZA01A	female	42	4	0	caju	ferimento	0	10	1	acute	33
ZA01A	female	42	4	0	girassol	ferimento	0	10	1	acute	33
ZA01A	female	42	4	0	quixaba	ferimento	0	10	1	acute	33
ZA01A	female	42	4	0	mastruz	gripe	0	9	2	acute	33
ZA01A	female	42	4	0	xamba	gripe	0	9	2	acute	33
ZA01A	female	42	4	0	colonia	gripe	0	9	2	acute	33
ZA01A	female	42	4	0	hortelag	gripe	0	9	2	acute	33
ZA01A	female	42	4	0	hortelam	gripe	0	9	2	acute	33
ZA01A	female	42	4	0	caju	inflagarganta	1	9	6	acute	20
ZA01A	female	42	4	0	roma	inflagarganta	1	9	6	acute	20
ZA01A	female	42	4	0	aroeira	inflamacao	0	5	7	acute	13
ZA01A	female	42	4	0	caju	inflamacao	0	5	7	acute	13
ZA01A	female	42	4	0	quixaba	inflamacao	0	5	7	acute	13
ZA01A	female	42	4	0	aroeira	inflautero	0	5	7	acute	15
ZA01A	female	42	4	0	caju	inflautero	0	5	7	acute	15
ZA01A	female	42	4	0	quixaba	inflautero	0	5	7	acute	15
ZA01A	female	42	4	0	mastruz	verme	0	7	1	acute	16
ZA01B	male	58	7	0	bomnome	colesterol	1	8	10	chronic	7
ZA01B	male	58	7	0	aroeira	ferimento	1	10	1	acute	33
ZA01B	male	58	7	0	caju	ferimento	1	10	1	acute	33
ZA01B	male	58	7	0	pinhaoroxo	ferimento	1	10	1	acute	33
ZA01B	male	58	7	0	boldo	gases	0	6	2	acute	4
ZA01B	male	58	7	0	mastruz	gases	0	6	2	acute	4
ZA01B	male	58	7	0	batata	gastrite	0	5	8	chronic	18
ZA01B	male	58	7	0	aroeira	inflamacao	1	5	7	acute	13
ZA01B	male	58	7	0	aroeira	inflautero	1	5	7	acute	15
ZA01B	male	58	7	0	juca	pressaoalta	0	8	10	chronic	11
ZA01B	male	58	7	0	bomnome	sanguegrosso	0	3	1	chronic	8
ZA01B	male	58	7	0	velame	sanguegrosso	0	3	1	chronic	8
ZA01B	male	58	7	0	caju	tosse	0	9	4	acute	42
ZA02A	female	77	1	3	feijaoguandu	cancer	0	3	10	chronic	10
ZA02A	female	77	1	3	boldo	diarreia	0	8	5	acute	38
ZA02A	female	77	1	3	arruda	dordecabeca	0	10	3	acute	16
ZA02A	female	77	1	3	cabacinha	dordecabeca	0	10	3	acute	16
ZA02A	female	77	1	3	cabecadenego	dordecabeca	0	10	3	acute	16
ZA02A	female	77	1	3	mamona	dordecabeca	0	10	3	acute	16
ZA02A	female	77	1	3	pinhaobravo	dordecabeca	0	10	3	acute	16
ZA02A	female	77	1	3	caju	extracaodente	0	2	3	acute	6
ZA02A	female	77	1	3	aroeira	ferimento	0	10	1	acute	33
ZA02A	female	77	1	3	babosa	ferimento	0	10	1	acute	33
ZA02A	female	77	1	3	barbatimao	ferimento	0	10	1	acute	33
ZA02A	female	77	1	3	marmeleiro	ferimento	0	10	1	acute	33
ZA02A	female	77	1	3	pinhaobravo	ferimento	0	10	1	acute	33
ZA02A	female	77	1	3	pinhaoroxo	ferimento	0	10	1	acute	33
ZA02A	female	77	1	3	roma	ferimento	0	10	1	acute	33
ZA02A	female	77	1	3	aroeira	frieira	1	5	1	acute	5
ZA02A	female	77	1	3	babosa	frieira	0	5	1	acute	5
ZA02A	female	77	1	3	barbatimao	frieira	1	5	1	acute	5
ZA02A	female	77	1	3	pinhaoroxo	frieira	0	5	1	acute	5
ZA02A	female	77	1	3	quixaba	gastrite	0	5	8	chronic	18
ZA02A	female	77	1	3	babosa	hemorroida	0	7	8	chronic	12
ZA02A	female	77	1	3	aroeira	infladentro	0	5	7	acute	15
ZA02A	female	77	1	3	babosa	infladentro	0	5	7	acute	15
ZA02A	female	77	1	3	bomnome	infladentro	0	5	7	acute	15
ZA02A	female	77	1	3	caju	infladentro	0	5	7	acute	15
ZA02A	female	77	1	3	quixaba	infladentro	0	5	7	acute	15
ZA02A	female	77	1	3	roma	infladentro	0	5	7	acute	15
ZA02A	female	77	1	3	roma	inflagarganta	0	9	6	acute	20
ZA02A	female	77	1	3	chuchu	pressaoalta	1	8	10	chronic	11
ZA02A	female	77	1	3	marmeleiro	sanguegrosso	0	3	1	chronic	8
ZA03A	female	21	7	0	goiaba	colicam	1	7	1	chronic	11
ZA03A	female	21	7	0	boldo	diarreia	1	8	5	acute	38
ZA03A	female	21	7	0	goiaba	diarreia	1	8	5	acute	38
ZA03A	female	21	7	0	goiaba	enjoo	1	5	0	acute	4
ZA03A	female	21	7	0	aroeira	inflautero	0	5	7	acute	15
ZA03A	female	21	7	0	hortelag	tosse	0	9	4	acute	42
ZA03A	female	21	7	0	hortelam	tosse	0	9	4	acute	42
ZA03B	male	25	5	0	imburanaacu	apetite	0	5	5	acute	2
ZA03B	male	25	5	0	eucalipto	gripe	0	9	2	acute	33
ZA03B	male	25	5	0	babosa	inflagarganta	0	9	6	acute	20
ZA03B	male	25	5	0	eucalipto	sinusite	0	8	9	chronic	3
ZA04A	female	46	8	0	capimsanto	calmante	1	5	1	chronic	10
ZA04A	female	46	8	0	aroeira	cancer	0	3	10	chronic	10
ZA04A	female	46	8	0	aveloz	cancer	0	3	10	chronic	10
ZA04A	female	46	8	0	babosa	cancer	0	3	10	chronic	10
ZA04A	female	46	8	0	caju	cancer	0	3	10	chronic	10
ZA04A	female	46	8	0	imburanaacu	cancer	0	3	10	chronic	10
ZA04A	female	46	8	0	imburanaacu	chikunguya	1	8	10	chronic	4
ZA04A	female	46	8	0	boldo	diarreia	0	8	5	acute	38
ZA04A	female	46	8	0	cidreira	diarreia	0	8	5	acute	38
ZA04A	female	46	8	0	pinhaoroxo	ferimento	0	10	1	acute	33
ZA04A	female	46	8	0	velame	ferimento	0	10	1	acute	33
ZA04A	female	46	8	0	aroeira	gastrite	0	5	8	chronic	18
ZA04A	female	46	8	0	caju	gastrite	0	5	8	chronic	18
ZA04A	female	46	8	0	imburanaacu	gastrite	0	5	8	chronic	18
ZA04A	female	46	8	0	acerola	gripe	1	9	2	acute	33
ZA04A	female	46	8	0	laranja	gripe	1	9	2	acute	33
ZA04A	female	46	8	0	aroeira	inflagarganta	0	9	6	acute	20
ZA04A	female	46	8	0	caju	inflagarganta	0	9	6	acute	20
ZA04A	female	46	8	0	imburanaacu	inflagarganta	0	9	6	acute	20
ZA04A	female	46	8	0	aroeira	inflautero	0	5	7	acute	15
ZA04A	female	46	8	0	caju	inflautero	0	5	7	acute	15
ZA04A	female	46	8	0	imburanaacu	inflautero	0	5	7	acute	15
ZA04A	female	46	8	0	capimsanto	insonia	1	4	1	chronic	11
ZA04A	female	46	8	0	mulungu	insonia	0	4	1	chronic	11
ZA04A	female	46	8	0	aroeira	pancada	0	10	1	acute	11
ZA04A	female	46	8	0	caju	pancada	0	10	1	acute	11
ZA04A	female	46	8	0	imburanaacu	pancada	0	10	1	acute	11
ZA04A	female	46	8	0	juremab	pancada	0	10	1	acute	11
ZA04A	female	46	8	0	juremap	pancada	0	10	1	acute	11
ZA04A	female	46	8	0	pinhaobravo	picadacobra	0	1	10	acute	6
ZA04A	female	46	8	0	capimsanto	pressaoalta	0	8	10	chronic	11
ZA04A	female	46	8	0	catingueira	tosse	0	9	4	acute	42
ZA04A	female	46	8	0	hortelag	tosse	0	9	4	acute	42
ZA04A	female	46	8	0	hortelam	tosse	0	9	4	acute	42
ZA04A	female	46	8	0	jua	tosse	0	9	4	acute	42
ZA04A	female	46	8	0	alho	verme	0	7	1	acute	16
ZA04A	female	46	8	0	babosa	verme	0	7	1	acute	16
ZA04A	female	46	8	0	hortelam	verme	0	7	1	acute	16
ZA04A	female	46	8	0	mastruz	verme	0	7	1	acute	16
ZA04B	male	26	7	0	maracuja	calmante	0	5	1	chronic	10
ZA04B	male	26	7	0	berinjela	colesterol	0	8	10	chronic	7
ZA04B	male	26	7	0	melancia	infecurinaria	1	5	7	acute	9
ZA04B	male	26	7	0	roma	infecurinaria	1	5	7	acute	9
ZA05A	male	56	0	0	canademacaco	diabetes	0	8	10	chronic	9
ZA05A	male	56	0	0	mororo	diabetes	0	8	10	chronic	9
ZA05A	male	56	0	0	cedro	diarreia	0	8	5	acute	38
ZA05A	male	56	0	0	cidreira	diarreia	0	8	5	acute	38
ZA05A	male	56	0	0	gengibre	diarreia	0	8	5	acute	38
ZA05A	male	56	0	0	jabuticaba	diarreia	0	8	5	acute	38
ZA05A	male	56	0	0	boldo	diarreia	0	8	5	acute	38
ZA05A	male	56	0	0	aroeira	ferimento	0	10	1	acute	33
ZA05A	male	56	0	0	caju	ferimento	0	10	1	acute	33
ZA05A	male	56	0	0	juremap	ferimento	0	10	1	acute	33
ZA05A	male	56	0	0	babosa	gastrite	0	5	8	chronic	18
ZA05A	male	56	0	0	babosa	hemorroida	0	7	8	chronic	12
ZA05A	male	56	0	0	aroeira	pancada	0	10	1	acute	11
ZA05A	male	56	0	0	bomnome	pancada	0	10	1	acute	11
ZA05A	male	56	0	0	caju	pancada	0	10	1	acute	11
ZA05A	male	56	0	0	juremap	pancada	0	10	1	acute	11
ZA05A	male	56	0	0	hortelam	tosse	0	9	4	acute	42
ZA05A	male	56	0	0	caju	tosse	0	9	4	acute	42
ZA06A	female	77	1	0	capimsanto	calmante	0	5	1	chronic	10
ZA06A	female	77	1	0	mororo	diabetes	1	8	10	chronic	9
ZA06A	female	77	1	0	cidreira	diarreia	0	8	5	acute	38
ZA06A	female	77	1	0	boldo	figado	0	5	6	chronic	5
ZA06A	female	77	1	0	juca	figado	0	5	6	chronic	5
ZA06A	female	77	1	0	eucalipto	gripe	0	9	2	acute	33
ZA06A	female	77	1	0	manjericao	gripe	0	9	2	acute	33
ZA06A	female	77	1	0	gogoia	hemorroida	0	7	8	chronic	12
ZA06A	female	77	1	0	aroeira	infeccao	0	4	7	acute	8
ZA06A	female	77	1	0	pegapinto	infecurinaria	0	5	7	acute	9
ZA06A	female	77	1	0	aroeira	inflautero	0	5	7	acute	15
ZA06A	female	77	1	0	pegapinto	inflautero	0	5	7	acute	15
ZA06A	female	77	1	0	angico	prisaoventre	0	5	2	chronic	24
ZA06A	female	77	1	0	jatoba	prisaoventre	0	5	2	chronic	24
ZA06A	female	77	1	0	jua	prisaoventre	0	5	2	chronic	24
ZA06A	female	77	1	0	mororo	prisaoventre	0	5	2	chronic	24
ZA06A	female	77	1	0	abacate	rins	0	2	9	acute	15
ZA06A	female	77	1	0	quebrapedra	rins	0	2	9	acute	15
ZA06A	female	77	1	0	jua	tosse	0	9	4	acute	42
ZA06A	female	77	1	0	juca	tuberculose	1	0	9	acute	2
ZA06B	male	66	0	0	cidreira	diarreia	0	8	5	acute	38
ZA06B	male	66	0	0	cococatole	dornacoluna	0	10	8	chronic	5
ZA06B	male	66	0	0	roma	gastrite	0	5	8	chronic	18
ZA06B	male	66	0	0	capimsanto	insonia	0	4	1	chronic	11
ZA06B	male	66	0	0	maracaju	insonia	0	4	1	chronic	11
ZA06B	male	66	0	0	aroeira	operacao	0	5	7	acute	6
ZA06B	male	66	0	0	juremap	operacao	0	5	7	acute	6
ZA06B	male	66	0	0	aroeira	pancada	0	10	1	acute	11
ZA06B	male	66	0	0	juremap	pancada	0	10	1	acute	11
ZA06B	male	66	0	0	quixaba	pancada	0	10	1	acute	11
ZA06B	male	66	0	0	bomnome	rins	0	2	9	acute	15
ZA06B	male	66	0	0	jua	tosse	0	9	4	acute	42
ZA07A	male	58	3	0	catingueira	dor	0	10	2	acute	11
ZA07A	male	58	3	0	pinhaobravo	ferimento	0	10	1	acute	33
ZA07A	male	58	3	0	velame	ferimento	0	10	1	acute	33
ZA07A	male	58	3	0	juca	figado	1	5	6	chronic	5
ZA08A	female	41	6	1	capimsanto	calmante	1	5	1	chronic	10
ZA08A	female	41	6	1	laranja	calmante	1	5	1	chronic	10
ZA08A	female	41	6	1	alho	chikunguya	0	8	10	chronic	4
ZA08A	female	41	6	1	alecrim	coracao	0	2	10	chronic	4
ZA08A	female	41	6	1	colonia	coracao	0	2	10	chronic	4
ZA08A	female	41	6	1	goiaba	diarreia	1	8	5	acute	38
ZA08A	female	41	6	1	roma	diarreia	1	8	5	acute	38
ZA08A	female	41	6	1	aroeira	ferimento	1	10	1	acute	33
ZA08A	female	41	6	1	caju	ferimento	1	10	1	acute	33
ZA08A	female	41	6	1	mandacaru	ferimento	0	10	1	acute	33
ZA08A	female	41	6	1	maracujaestralo	ferimento	0	10	1	acute	33
ZA08A	female	41	6	1	boldo	figado	1	5	6	chronic	5
ZA08A	female	41	6	1	juca	figado	1	5	6	chronic	5
ZA08A	female	41	6	1	angico	gastrite	1	5	8	chronic	18
ZA08A	female	41	6	1	pegapinto	infecurinaria	1	5	7	acute	9
ZA08A	female	41	6	1	roma	inflagarganta	1	9	6	acute	20
ZA08A	female	41	6	1	aroeira	inflamacao	1	5	7	acute	13
ZA08A	female	41	6	1	maracujaestralo	inflamacao	0	5	7	acute	13
ZA08A	female	41	6	1	bomnome	rins	1	2	9	acute	15
ZA08A	female	41	6	1	quebrapedra	rins	1	2	9	acute	15
ZA08A	female	41	6	1	cidreira	tosse	1	9	4	acute	42
ZA08A	female	41	6	1	hortelag	tosse	1	9	4	acute	42
ZA08A	female	41	6	1	hortelam	tosse	1	9	4	acute	42
ZA08A	female	41	6	1	hortelam	verme	1	7	1	acute	16
ZA09A	male	74	0	0	laranja	calmante	0	5	1	chronic	10
ZA09A	male	74	0	0	mororo	diabetes	0	8	10	chronic	9
ZA09A	male	74	0	0	goiaba	diarreia	0	8	5	acute	38
ZA09A	male	74	0	0	jabuticaba	diarreia	0	8	5	acute	38
ZA09A	male	74	0	0	arruda	dordecabeca	0	10	3	acute	16
ZA09A	male	74	0	0	aroeira	ferimento	0	10	1	acute	33
ZA09A	male	74	0	0	juremap	ferimento	0	10	1	acute	33
ZA09A	male	74	0	0	juca	figado	0	5	6	chronic	5
ZA09A	male	74	0	0	cabraiba	gastrite	0	5	8	chronic	18
ZA09A	male	74	0	0	girassol	gripe	0	9	2	acute	33
ZA09A	male	74	0	0	babosa	hemorroida	0	7	8	chronic	12
ZA09A	male	74	0	0	batatadepurga	hemorroida	0	7	8	chronic	12
ZA09A	male	74	0	0	limao	hemorroida	0	7	8	chronic	12
ZA09A	male	74	0	0	canademacaco	infecurinaria	0	5	7	acute	9
ZA09A	male	74	0	0	quixaba	pancada	0	10	1	acute	11
ZA09A	male	74	0	0	araticum	picadacobra	0	1	10	acute	6
ZA09A	male	74	0	0	ramabranca	picadacobra	0	1	10	acute	6
ZA09A	male	74	0	0	canademacaco	prostata	0	3	10	chronic	11
ZA09A	male	74	0	0	bomnome	rins	0	2	9	acute	15
ZA09A	male	74	0	0	quebrapedra	rins	0	2	9	acute	15
ZA09A	male	74	0	0	marmeleiro	sanguegrosso	0	3	1	chronic	8
ZA09A	male	74	0	0	angico	tosse	0	9	4	acute	42
ZA09A	male	74	0	0	imburanaacu	tosse	0	9	4	acute	42
ZA09A	male	74	0	0	mandacaru	tosse	0	9	4	acute	42
ZA09A	male	74	0	0	velame	tosse	0	9	4	acute	42
ZA09B	female	73	0	0	mamao	bronquite	0	4	4	acute	21
ZA09B	female	73	0	0	arruda	colicam	0	7	1	chronic	11
ZA09B	female	73	0	0	cidreira	diarreia	0	8	5	acute	38
ZA09B	female	73	0	0	goiaba	diarreia	0	8	5	acute	38
ZA09B	female	73	0	0	jabuticaba	diarreia	0	8	5	acute	38
ZA09B	female	73	0	0	juca	figado	0	5	6	chronic	5
ZA09B	female	73	0	0	bomnome	rins	0	2	9	acute	15
ZA09B	female	73	0	0	quebrapedra	rins	0	2	9	acute	15
ZA09B	female	73	0	0	abacaxi	tosse	0	9	4	acute	42
ZA09B	female	73	0	0	catingueira	tosse	0	9	4	acute	42
ZA09B	female	73	0	0	hortlag	tosse	0	9	4	acute	42
ZA09B	female	73	0	0	imburanaacu	tosse	0	9	4	acute	42
ZA10A	male	46	3	0	acerola	anemia	0	4	9	chronic	5
ZA10A	male	46	3	0	capimsanto	calmante	0	5	1	chronic	10
ZA10A	male	46	3	0	cidreira	calmante	0	5	1	chronic	10
ZA10A	male	46	3	0	laranja	calmante	0	5	1	chronic	10
ZA10A	male	46	3	0	maracuja	calmante	0	5	1	chronic	10
ZA10A	male	46	3	0	carrapicho	cansaco	0	5	4	chronic	10
ZA10A	male	46	3	0	pimenta	coracao	0	2	10	chronic	4
ZA10A	male	46	3	0	boldo	diarreia	0	8	5	acute	38
ZA10A	male	46	3	0	mastruz	diarreia	1	8	5	acute	38
ZA10A	male	46	3	0	roma	dordedente	0	8	3	acute	10
ZA10A	male	46	3	0	aroeira	ferimento	0	10	1	acute	33
ZA10A	male	46	3	0	pinhaobravo	ferimento	1	10	1	acute	33
ZA10A	male	46	3	0	mastruz	figado	1	5	6	chronic	5
ZA10A	male	46	3	0	limao	gripe	0	9	2	acute	33
ZA10A	male	46	3	0	roma	inflagarganta	0	9	6	acute	20
ZA10A	male	46	3	0	aroeira	inflautero	0	5	7	acute	15
ZA10A	male	46	3	0	carrapicho	inflautero	0	5	7	acute	15
ZA10A	male	46	3	0	aroeira	pancada	0	10	1	acute	11
ZA10A	male	46	3	0	capimsanto	pressaoalta	1	8	10	chronic	11
ZA10A	male	46	3	0	chuchu	pressaoalta	1	8	10	chronic	11
ZA10A	male	46	3	0	cidreira	pressaoalta	1	8	10	chronic	11
ZA10A	male	46	3	0	bomnome	rins	0	2	9	acute	15
ZA10A	male	46	3	0	quebrapedra	rins	0	2	9	acute	15
ZA10B	female	39	5	0	capimsanto	calmante	1	5	1	chronic	10
ZA10B	female	39	5	0	aroeira	coceira	0	9	1	acute	11
ZA10B	female	39	5	0	velame	coceira	0	9	1	acute	11
ZA10B	female	39	5	0	boldo	diarreia	1	8	5	acute	38
ZA10B	female	39	5	0	capimsanto	diarreia	0	8	5	acute	38
ZA10B	female	39	5	0	coentro	diarreia	0	8	5	acute	38
ZA10B	female	39	5	0	carqueja	dor	0	10	2	acute	11
ZA10B	female	39	5	0	cidreira	dordecabeca	1	10	3	acute	16
ZA10B	female	39	5	0	unhagato	febre	1	9	8	acute	15
ZA10B	female	39	5	0	babosa	ferimento	1	10	1	acute	33
ZA10B	female	39	5	0	pinhaobravo	ferimento	0	10	1	acute	33
ZA10B	female	39	5	0	cabecadenego	hemorroida	0	7	8	chronic	12
ZA10B	female	39	5	0	carrapicho	ictericia	0	2	10	acute	1
ZA10B	female	39	5	0	carrapicho	infecurinaria	1	5	7	acute	9
ZA10B	female	39	5	0	pegapinto	infecurinaria	0	5	7	acute	9
ZA10B	female	39	5	0	aroeira	infladentro	0	5	7	acute	15
ZA10B	female	39	5	0	gengibre	inflagarganta	0	9	6	acute	20
ZA10B	female	39	5	0	roma	inflagarganta	0	9	6	acute	20
ZA10B	female	39	5	0	cana	pressaoalta	1	8	10	chronic	11
ZA10B	female	39	5	0	chuchu	pressaoalta	1	8	10	chronic	11
ZA10B	female	39	5	0	bananeira	queimadura	0	3	8	acute	2
ZA10B	female	39	5	0	pinhaobravo	queimadura	0	3	8	acute	2
ZA10B	female	39	5	0	bomnome	rins	0	2	9	acute	15
ZA10B	female	39	5	0	quebrapedra	rins	0	2	9	acute	15
ZA10B	female	39	5	0	velame	sanguegrosso	0	3	1	chronic	8
ZA10B	female	39	5	0	caju	tosse	1	9	4	acute	42
ZA10B	female	39	5	0	gengibre	tosse	0	9	4	acute	42
ZA10B	female	39	5	0	goiaba	tosse	1	9	4	acute	42
ZA10B	female	39	5	0	palma	tosse	0	9	4	acute	42
ZA10B	female	39	5	0	pinhaobravo	ulcera	1	1	9	chronic	1
ZA11A	female	69	3	0	imburanaacu	bronquite	0	4	4	acute	21
ZA11A	female	69	3	0	capimsanto	calmante	0	5	1	chronic	10
ZA11A	female	69	3	0	alecrim	diarreia	0	8	5	acute	38
ZA11A	female	69	3	0	goiaba	diarreia	0	8	5	acute	38
ZA11A	female	69	3	0	hortelag	diarreia	0	8	5	acute	38
ZA11A	female	69	3	0	aroeira	extracaodente	0	2	3	acute	6
ZA11A	female	69	3	0	caju	extracaodente	0	2	3	acute	6
ZA11A	female	69	3	0	eucalipto	febre	1	9	8	acute	15
ZA11A	female	69	3	0	aroeira	ferimento	1	10	1	acute	33
ZA11A	female	69	3	0	caju	ferimento	1	10	1	acute	33
ZA11A	female	69	3	0	cidreira	gases	0	6	2	acute	4
ZA11A	female	69	3	0	eucalipto	gripe	1	9	2	acute	33
ZA11A	female	69	3	0	roma	inflagarganta	0	9	6	acute	20
ZA11A	female	69	3	0	capimsanto	pressaoalta	1	8	10	chronic	11
ZA11A	female	69	3	0	alecrim	rins	0	2	9	acute	15
ZA11A	female	69	3	0	hortelag	tosse	0	9	4	acute	42
ZA11A	female	69	3	0	hortelam	tosse	0	9	4	acute	42
ZA11A	female	69	3	0	imburanaacu	tosse	0	9	4	acute	42
ZA11A	female	69	3	0	roma	tosse	0	9	4	acute	42
ZA11B	female	35	6	0	capimsanto	calmante	0	5	1	chronic	10
ZA11B	female	35	6	0	caju	extracaodente	0	2	3	acute	6
ZA11B	female	35	6	0	aroeira	ferimento	0	10	1	acute	33
ZA11B	female	35	6	0	caju	ferimento	0	10	1	acute	33
ZA11B	female	35	6	0	eucalipto	gripe	1	9	2	acute	33
ZA11B	female	35	6	0	roma	inflagarganta	0	9	6	acute	20
ZA11B	female	35	6	0	hortelag	tosse	0	9	4	acute	42
ZA11B	female	35	6	0	imburanaacu	tosse	0	9	4	acute	42
ZA12A	male	36	7	0	capimsanto	diarreia	0	8	5	acute	38
ZA12A	male	36	7	0	caju	extracaodente	1	2	3	acute	6
ZA12A	male	36	7	0	barbatimao	ferimento	0	10	1	acute	33
ZA12A	male	36	7	0	juremap	ferimento	0	10	1	acute	33
ZA12A	male	36	7	0	imburanaacu	gripe	1	9	2	acute	33
ZA12A	male	36	7	0	jatoba	gripe	1	9	2	acute	33
ZA12A	male	36	7	0	maracujaestralo	gripe	1	9	2	acute	33
ZA12A	male	36	7	0	barbatimao	infladentro	0	5	7	acute	15
ZA12A	male	36	7	0	cidreira	insonia	0	4	1	chronic	11
ZA12A	male	36	7	0	pinhaobravo	picadacobra	0	1	10	acute	6
ZA12A	male	36	7	0	imburanaacu	tosse	1	9	4	acute	42
ZA12A	male	36	7	0	jatoba	tosse	1	9	4	acute	42
ZA12A	male	36	7	0	maracujaestralo	tosse	1	9	4	acute	42
ZA12A	male	36	7	0	mastruz	verme	0	7	1	acute	16
ZA12B	female	37	7	0	arruda	colicam	0	7	1	chronic	11
ZA12B	female	37	7	0	hortelam	colicam	0	7	1	chronic	11
ZA12B	female	37	7	0	boldo	diarreia	0	8	5	acute	38
ZA12B	female	37	7	0	maracujaestralo	gripe	0	9	2	acute	33
ZA12B	female	37	7	0	mastruz	gripe	0	9	2	acute	33
ZA12B	female	37	7	0	pinhaoroxo	gripe	0	9	2	acute	33
ZA12B	female	37	7	0	aroeira	inflautero	0	5	7	acute	15
ZA12B	female	37	7	0	barbatimao	inflautero	0	5	7	acute	15
ZA12B	female	37	7	0	alho	tosse	1	9	4	acute	42
ZA12B	female	37	7	0	cebola	tosse	1	9	4	acute	42
ZA12B	female	37	7	0	hortelag	tosse	1	9	4	acute	42
ZA12B	female	37	7	0	babosa	verme	0	7	1	acute	16
ZA12B	female	37	7	0	mastruz	verme	0	7	1	acute	16
ZA13A	male	63	0	1	capimsanto	diarreia	0	8	5	acute	38
ZA13A	male	63	0	1	cidreira	diarreia	0	8	5	acute	38
ZA13A	male	63	0	1	calumbinho	dornacoluna	0	10	8	chronic	5
ZA13A	male	63	0	1	aroeira	ferimento	0	10	1	acute	33
ZA13A	male	63	0	1	caju	ferimento	0	10	1	acute	33
ZA13A	male	63	0	1	angico	gripe	0	9	2	acute	33
ZA13A	male	63	0	1	aroeira	gripe	0	9	2	acute	33
ZA13A	male	63	0	1	cabraiba	gripe	0	9	2	acute	33
ZA13A	male	63	0	1	hortelag	gripe	0	9	2	acute	33
ZA13A	male	63	0	1	hortelam	gripe	0	9	2	acute	33
ZA13A	male	63	0	1	imburanaacu	gripe	0	9	2	acute	33
ZA13A	male	63	0	1	mandacaru	gripe	0	9	2	acute	33
ZA13A	male	63	0	1	paudarcoroxo	gripe	0	9	2	acute	33
ZA13A	male	63	0	1	angico	infladentro	0	5	7	acute	15
ZA13A	male	63	0	1	juca	pancada	0	10	1	acute	11
ZA13A	male	63	0	1	quixaba	pancada	0	10	1	acute	11
ZA13A	male	63	0	1	mandacaru	rins	0	2	9	acute	15
ZA13A	male	63	0	1	angico	tosse	0	9	4	acute	42
ZA13A	male	63	0	1	aroeira	tosse	0	9	4	acute	42
ZA13A	male	63	0	1	cabraiba	tosse	0	9	4	acute	42
ZA13A	male	63	0	1	hortelag	tosse	0	9	4	acute	42
ZA13A	male	63	0	1	hortelam	tosse	0	9	4	acute	42
ZA13A	male	63	0	1	imburanaacu	tosse	0	9	4	acute	42
ZA13A	male	63	0	1	mandacaru	tosse	0	9	4	acute	42
ZA13A	male	63	0	1	paudarcoroxo	tosse	0	9	4	acute	42
ZA13B	female	22	3	0	boldo	diarreia	1	8	5	acute	38
ZA13B	female	22	3	0	cidreira	diarreia	0	8	5	acute	38
ZA13B	female	22	3	0	roma	inflagarganta	1	9	6	acute	20
ZA13C	female	54	0	0	capimsanto	calmante	0	5	1	chronic	10
ZA13C	female	54	0	0	cidreira	diarreia	0	8	5	acute	38
ZA13C	female	54	0	0	cidreira	febre	0	9	8	acute	15
ZA13C	female	54	0	0	hortelag	tosse	0	9	4	acute	42
ZA13C	female	54	0	0	jua	tosse	0	9	4	acute	42
ZA14A	female	26	8	0	eucalipto	alergia	1	9	8	acute	2
ZA14A	female	26	8	0	angico	bronquite	0	4	4	acute	21
ZA14A	female	26	8	0	imburanaacu	bronquite	0	4	4	acute	21
ZA14A	female	26	8	0	goiaba	diarreia	0	8	5	acute	38
ZA14A	female	26	8	0	eucalipto	febre	0	9	8	acute	15
ZA14A	female	26	8	0	caju	ferimento	1	10	1	acute	33
ZA14A	female	26	8	0	eucalipto	gripe	0	9	2	acute	33
ZA14A	female	26	8	0	caju	operacao	1	5	7	acute	6
ZA14A	female	26	8	0	eucalipto	sinusite	1	8	9	chronic	3
ZA14A	female	26	8	0	angico	tosse	0	9	4	acute	42
ZA14A	female	26	8	0	hortelag	tosse	0	9	4	acute	42
ZA14A	female	26	8	0	hortelam	tosse	0	9	4	acute	42
ZA14A	female	26	8	0	imburanaacu	tosse	0	9	4	acute	42
ZA14A	female	26	8	0	jua	tosse	0	9	4	acute	42
ZA14B	male	28	4	1	angico	coceira	0	9	1	acute	11
ZA14B	male	28	4	1	aroeira	ferimento	0	10	1	acute	33
ZA14B	male	28	4	1	juremap	ferimento	0	10	1	acute	33
ZA14B	male	28	4	1	imburanaacu	gripe	0	9	2	acute	33
ZA14B	male	28	4	1	imburanaacu	tosse	0	9	4	acute	42
ZA14B	male	28	4	1	juca	verme	0	7	1	acute	16
ZA15A	male	75	3	1	capimsanto	calmante	0	5	1	chronic	10
ZA15A	male	75	3	1	cidreira	gases	1	6	2	acute	4
ZA15A	male	75	3	1	ervadoce	gastrite	0	5	8	chronic	18
ZA15A	male	75	3	1	aroeira	inflamacao	0	5	7	acute	13
ZA15A	male	75	3	1	caju	inflamacao	0	5	7	acute	13
ZA15A	male	75	3	1	cabecadenego	picadacobra	0	1	10	acute	6
ZA15A	male	75	3	1	pinhaobravo	picadacobra	0	1	10	acute	6
ZA15A	male	75	3	1	ervadoce	prisaoventre	0	5	2	chronic	24
ZA15A	male	75	3	1	angico	tosse	0	9	4	acute	42
ZA15A	male	75	3	1	aroeira	tosse	0	9	4	acute	42
ZA15A	male	75	3	1	pinhaobravo	tosse	0	9	4	acute	42
ZA15B	female	62	1	0	louro	calmante	0	5	1	chronic	10
ZA15B	female	62	1	0	bomnome	diarreia	0	8	5	acute	38
ZA15B	female	62	1	0	cidreira	diarreia	0	8	5	acute	38
ZA15B	female	62	1	0	aroeira	ferimento	0	10	1	acute	33
ZA15B	female	62	1	0	caju	ferimento	0	10	1	acute	33
ZA15B	female	62	1	0	alho	gripe	0	9	2	acute	33
ZA15B	female	62	1	0	cidreira	gripe	0	9	2	acute	33
ZA15B	female	62	1	0	jatoba	gripe	0	9	2	acute	33
ZA15B	female	62	1	0	limao	gripe	0	9	2	acute	33
ZA15B	female	62	1	0	limao	inflagarganta	0	9	6	acute	20
ZA15B	female	62	1	0	aroeira	inflautero	1	5	7	acute	15
ZA15B	female	62	1	0	caju	inflautero	1	5	7	acute	15
ZA15B	female	62	1	0	quixaba	inflautero	1	5	7	acute	15
ZA15B	female	62	1	0	louro	insonia	0	4	1	chronic	11
ZA15C	male	24	7	0	quixaba	dor	0	10	2	acute	11
ZA15C	male	24	7	0	aroeira	ferimento	0	10	1	acute	33
ZA15C	male	24	7	0	caju	ferimento	0	10	1	acute	33
ZB01A	female	67	1	0	alho	bronquite	0	4	4	acute	21
ZB01A	female	67	1	0	hortelag	bronquite	0	4	4	acute	21
ZB01A	female	67	1	0	imburanaacu	bronquite	0	4	4	acute	21
ZB01A	female	67	1	0	jatoba	bronquite	0	4	4	acute	21
ZB01A	female	67	1	0	mussambe	bronquite	0	4	4	acute	21
ZB01A	female	67	1	0	marmeleiro	coceira	0	9	1	acute	11
ZB01A	female	67	1	0	sassafraz	coceira	0	9	1	acute	11
ZB01A	female	67	1	0	berinjela	colesterol	1	8	10	chronic	7
ZB01A	female	67	1	0	limao	colesterol	1	8	10	chronic	7
ZB01A	female	67	1	0	chuchu	diabetes	1	8	10	chronic	9
ZB01A	female	67	1	0	maracuja	diabetes	1	8	10	chronic	9
ZB01A	female	67	1	0	quiabo	diabetes	1	8	10	chronic	9
ZB01A	female	67	1	0	umbu	diabetes	1	8	10	chronic	9
ZB01A	female	67	1	0	anis	diarreia	0	8	5	acute	38
ZB01A	female	67	1	0	catingueira	diarreia	0	8	5	acute	38
ZB01A	female	67	1	0	colonia	diarreia	0	8	5	acute	38
ZB01A	female	67	1	0	goiaba	diarreia	0	8	5	acute	38
ZB01A	female	67	1	0	eucalipto	dordecabeca	0	10	3	acute	16
ZB01A	female	67	1	0	coentro	enjoo	0	5	0	acute	4
ZB01A	female	67	1	0	aroeira	ferimento	0	10	1	acute	33
ZB01A	female	67	1	0	mussambe	gripe	0	9	2	acute	33
ZB01A	female	67	1	0	alho	gripe	0	9	2	acute	33
ZB01A	female	67	1	0	eucalipto	gripe	0	9	2	acute	33
ZB01A	female	67	1	0	hortelag	gripe	0	9	2	acute	33
ZB01A	female	67	1	0	imburanaacu	gripe	0	9	2	acute	33
ZB01A	female	67	1	0	jatoba	gripe	0	9	2	acute	33
ZB01A	female	67	1	0	mastruz	gripe	0	9	2	acute	33
ZB01A	female	67	1	0	aroeira	inflautero	0	5	7	acute	15
ZB01A	female	67	1	0	chuchu	pressaoalta	1	8	10	chronic	11
ZB01A	female	67	1	0	quixaba	prostata	0	3	10	chronic	11
ZB01A	female	67	1	0	abacaxi	tosse	0	9	4	acute	42
ZB01A	female	67	1	0	alho	tosse	0	9	4	acute	42
ZB01A	female	67	1	0	hortelag	tosse	0	9	4	acute	42
ZB01A	female	67	1	0	imburanaacu	tosse	0	9	4	acute	42
ZB01A	female	67	1	0	jatoba	tosse	0	9	4	acute	42
ZB01A	female	67	1	0	mussambe	tosse	0	9	4	acute	42
ZB01A	female	67	1	0	hortelam	verme	0	7	1	acute	16
ZB01A	female	67	1	0	mastruz	verme	0	7	1	acute	16
ZB02A	male	72	0	0	angico	bronquite	0	4	4	acute	21
ZB02A	male	72	0	0	hortelag	bronquite	0	4	4	acute	21
ZB02A	male	72	0	0	hortelam	bronquite	0	4	4	acute	21
ZB02A	male	72	0	0	imburanaacu	bronquite	0	4	4	acute	21
ZB02A	male	72	0	0	imburanaacu	bronquite	0	4	4	acute	21
ZB02A	male	72	0	0	jatoba	bronquite	0	4	4	acute	21
ZB02A	male	72	0	0	maracuja	calmante	0	5	1	chronic	10
ZB02A	male	72	0	0	alecrim	cansaco	0	5	4	chronic	10
ZB02A	male	72	0	0	coco	diarreia	0	8	5	acute	38
ZB02A	male	72	0	0	cidreira	diarreia	0	8	5	acute	38
ZB02A	male	72	0	0	goiaba	diarreia	0	8	5	acute	38
ZB02A	male	72	0	0	juca	diarreia	0	8	5	acute	38
ZB02A	male	72	0	0	alecrim	dordecabeca	0	10	3	acute	16
ZB02A	male	72	0	0	aroeira	dordedente	0	8	3	acute	10
ZB02A	male	72	0	0	caju	dordedente	0	8	3	acute	10
ZB02A	male	72	0	0	imburana	dordedente	0	8	3	acute	10
ZB02A	male	72	0	0	urtiga	dordedente	0	8	3	acute	10
ZB02A	male	72	0	0	roma	dornosossos	0	2	3	chronic	1
ZB02A	male	72	0	0	coco	enjoo	0	5	0	acute	4
ZB02A	male	72	0	0	pinhaobravo	ferimento	0	10	1	acute	33
ZB02A	male	72	0	0	urtiga	ferimento	0	10	1	acute	33
ZB02A	male	72	0	0	babosa	gastrite	0	5	8	chronic	18
ZB02A	male	72	0	0	roma	gastrite	0	5	8	chronic	18
ZB02A	male	72	0	0	gogoia	hemorroida	0	7	8	chronic	12
ZB02A	male	72	0	0	aroeira	inflagarganta	0	9	6	acute	20
ZB02A	male	72	0	0	roma	inflagarganta	0	9	6	acute	20
ZB02A	male	72	0	0	aroeira	inflautero	0	5	7	acute	15
ZB02A	male	72	0	0	maracuja	insonia	0	4	1	chronic	11
ZB02B	female	69	1	0	juca	anemia	0	4	9	acute	5
ZB02B	female	69	1	0	imburanaacu	bronquite	0	4	4	acute	21
ZB02B	female	69	1	0	alecrim	colicam	0	7	1	chronic	11
ZB02B	female	69	1	0	alecrim	diarreia	0	8	5	acute	38
ZB02B	female	69	1	0	cidreira	diarreia	0	8	5	acute	38
ZB02B	female	69	1	0	goiaba	diarreia	0	8	5	acute	38
ZB02B	female	69	1	0	roma	dordedente	0	8	3	acute	10
ZB02B	female	69	1	0	hortelag	gripe	0	9	2	acute	33
ZB02B	female	69	1	0	hortelam	gripe	0	9	2	acute	33
ZB02B	female	69	1	0	roma	inflagarganta	0	9	6	acute	20
ZB02B	female	69	1	0	camomila	insonia	0	4	1	chronic	11
ZB02B	female	69	1	0	capimsanto	insonia	0	4	1	chronic	11
ZB02B	female	69	1	0	cidreira	insonia	0	4	1	chronic	11
ZB02B	female	69	1	0	roma	pressaoalta	0	8	10	chronic	11
ZB02B	female	69	1	0	juca	prisaoventre	0	5	2	chronic	24
ZB02B	female	69	1	0	hortelag	tosse	0	9	4	acute	42
ZB02B	female	69	1	0	hortelam	tosse	0	9	4	acute	42
ZB02B	female	69	1	0	jatoba	tosse	0	9	4	acute	42
ZB03A	female	81	0	0	cidreira	diarreia	0	8	5	acute	38
ZB03A	female	81	0	0	juca	figado	0	5	6	chronic	5
ZB03A	female	81	0	0	aroeira	gastrite	0	5	8	chronic	18
ZB03A	female	81	0	0	aroeira	inflamacao	0	5	7	acute	13
ZB03A	female	81	0	0	caju	inflamacao	0	5	7	acute	13
ZB03A	female	81	0	0	imburanaacu	tosse	0	9	4	acute	42
ZB03A	female	81	0	0	jatoba	tosse	0	9	4	acute	42
ZB03B	male	88	0	0	babosa	cancer	0	3	10	chronic	10
ZB03B	male	88	0	0	pinhaobravo	gastrite	0	5	8	chronic	18
ZB03B	male	88	0	0	aroeira	inflamacao	0	5	7	acute	13
ZB03B	male	88	0	0	pegapinto	inflamacao	0	5	7	acute	13
ZB03B	male	88	0	0	pinhaobravo	picadacobra	0	1	10	acute	6
ZB03B	male	88	0	0	pegapinto	prostata	0	3	10	chronic	11
ZB03B	male	88	0	0	cedro	prostata	0	3	10	chronic	11
ZB03B	male	88	0	0	angico	tosse	0	9	4	acute	42
ZB03C	female	53	3	0	angico	bronquite	1	4	4	acute	21
ZB03C	female	53	3	0	catingueira	caimbrasangue	0	2	5	acute	4
ZB03C	female	53	3	0	babosa	cancer	0	3	10	chronic	10
ZB03C	female	53	3	0	aroeira	coceira	0	9	1	acute	11
ZB03C	female	53	3	0	caju	coceira	0	9	1	acute	11
ZB03C	female	53	3	0	babosa	colesterol	1	8	10	chronic	7
ZB03C	female	53	3	0	babosa	diabetes	1	8	10	chronic	9
ZB03C	female	53	3	0	barauna	diarreia	1	8	5	acute	38
ZB03C	female	53	3	0	catingueira	diarreia	0	8	5	acute	38
ZB03C	female	53	3	0	goiaba	diarreia	0	8	5	acute	38
ZB03C	female	53	3	0	jabuticaba	diarreia	0	8	5	acute	38
ZB03C	female	53	3	0	juca	diarreia	1	8	5	acute	38
ZB03C	female	53	3	0	caju	dordedente	0	8	3	acute	10
ZB03C	female	53	3	0	inco	dordedente	1	8	3	acute	10
ZB03C	female	53	3	0	aroeira	ferimento	0	10	1	acute	33
ZB03C	female	53	3	0	juca	figado	0	5	6	chronic	5
ZB03C	female	53	3	0	pinhaobravo	gastrite	0	5	8	chronic	18
ZB03C	female	53	3	0	caju	inflagarganta	0	9	6	acute	20
ZB03C	female	53	3	0	imburanaacu	inflagarganta	0	9	6	acute	20
ZB03C	female	53	3	0	jatoba	inflagarganta	0	9	6	acute	20
ZB03C	female	53	3	0	aroeira	inflautero	0	5	7	acute	15
ZB03C	female	53	3	0	bomnome	rins	1	2	9	acute	15
ZB03C	female	53	3	0	mandacaru	rins	1	2	9	acute	15
ZB03C	female	53	3	0	caju	tosse	1	9	4	acute	42
ZB03C	female	53	3	0	imburanaacu	tosse	1	9	4	acute	42
ZB03C	female	53	3	0	jatoba	tosse	1	9	4	acute	42
ZB03C	female	53	3	0	juca	tosse	0	9	4	acute	42
ZB03D	male	40	2	0	capimsanto	calmante	0	5	1	chronic	10
ZB03D	male	40	2	0	juca	diarreia	0	8	5	acute	38
ZB03D	male	40	2	0	arruda	dordecabeca	0	10	3	acute	16
ZB03D	male	40	2	0	aroeira	ferimento	1	10	1	acute	33
ZB03D	male	40	2	0	babosa	ferimento	0	10	1	acute	33
ZB03D	male	40	2	0	pegapinto	infecurinaria	0	5	7	acute	9
ZB03D	male	40	2	0	ramabranca	picadacobra	0	1	10	acute	6
ZB03D	male	40	2	0	hortelam	tosse	0	9	4	acute	42
ZB03D	male	40	2	0	imburanaacu	tosse	0	9	4	acute	42
ZB03D	male	40	2	0	mastruz	verme	0	7	1	acute	16
ZB04A	male	47	2	1	babosa	ameba	1	3	7	acute	3
ZB04A	male	47	2	1	aroeira	ferimento	1	10	1	acute	33
ZB04A	male	47	2	1	batatadepurga	hemorroida	1	7	8	chronic	12
ZB04A	male	47	2	1	limao	hemorroida	1	7	8	chronic	12
ZB04A	male	47	2	1	quixaba	pancada	1	10	1	acute	11
ZB04A	male	47	2	1	angico	tosse	1	9	4	acute	42
ZB04A	male	47	2	1	hortelag	tosse	1	9	4	acute	42
ZB04A	male	47	2	1	imburanaacu	tosse	1	9	4	acute	42
ZB04A	male	47	2	1	quixaba	tosse	1	9	4	acute	42
ZB04B	female	34	3	0	cidreira	chikunguya	0	8	10	chronic	4
ZB04B	female	34	3	0	arruda	colicam	0	7	1	chronic	11
ZB04B	female	34	3	0	hortelam	colicam	0	7	1	chronic	11
ZB04B	female	34	3	0	hortelag	diarreia	0	8	5	acute	38
ZB04B	female	34	3	0	arruda	dornoouvido	0	2	3	acute	4
ZB04B	female	34	3	0	cidreira	figado	0	5	6	chronic	5
ZB04B	female	34	3	0	juca	figado	0	5	6	chronic	5
ZB04B	female	34	3	0	juca	tosse	0	9	4	acute	42
ZC01A	male	82	0	1	capimsanto	apetite	0	5	5	acute	2
ZC01A	male	82	0	1	promera	caroco	1	5	1	acute	2
ZC01A	male	82	0	1	aroeira	diarreia	0	8	5	acute	38
ZC01A	male	82	0	1	boldo	diarreia	0	8	5	acute	38
ZC01A	male	82	0	1	louro	diarreia	0	8	5	acute	38
ZC01A	male	82	0	1	mororo	diarreia	0	8	5	acute	38
ZC01A	male	82	0	1	alfazema	ferimento	0	10	1	acute	33
ZC01A	male	82	0	1	algodao	ferimento	0	10	1	acute	33
ZC01A	male	82	0	1	mulungu	rins	0	2	9	acute	15
ZC01A	male	82	0	1	hortelag	tosse	0	9	4	acute	42
ZC01A	male	82	0	1	imburanaacu	tosse	0	9	4	acute	42
ZC01A	male	82	0	1	jatoba	tosse	0	9	4	acute	42
ZC01A	male	82	0	1	juca	tosse	0	9	4	acute	42
ZC01A	male	82	0	1	cidreira	tremedeira	1	1	9	chronic	1
ZC01B	female	73	0	2	imburanaacu	bronquite	0	4	4	acute	21
ZC01B	female	73	0	2	capimsanto	calmante	0	5	1	chronic	10
ZC01B	female	73	0	2	arruda	colicam	0	7	1	chronic	11
ZC01B	female	73	0	2	alecrim	diarreia	0	8	5	acute	38
ZC01B	female	73	0	2	boldo	diarreia	0	8	5	acute	38
ZC01B	female	73	0	2	arruda	dordecabeca	0	10	3	acute	16
ZC01B	female	73	0	2	alfazema	ferimento	0	10	1	acute	33
ZC01B	female	73	0	2	capimsanto	insonia	0	4	1	chronic	11
ZC01B	female	73	0	2	louro	prisaoventre	0	5	2	chronic	24
ZC01B	female	73	0	2	hortelag	tosse	0	9	4	acute	42
ZC01B	female	73	0	2	hortelam	tosse	0	9	4	acute	42
ZC01B	female	73	0	2	jatoba	tosse	0	9	4	acute	42
ZC01B	female	73	0	2	juca	tosse	0	9	4	acute	42
ZC01B	female	73	0	2	cidreira	tremedeira	0	1	9	chronic	1
ZC01B	female	73	0	2	papaconha	verme	0	7	1	acute	16
ZC02A	male	42	3	0	capimsanto	diarreia	0	8	5	acute	38
ZC02A	male	42	3	0	cidreira	diarreia	0	8	5	acute	38
ZC02A	male	42	3	0	aroeira	ferimento	1	10	1	acute	33
ZC02A	male	42	3	0	caju	ferimento	1	10	1	acute	33
ZC02A	male	42	3	0	bomnome	rins	0	2	9	acute	15
ZC02A	male	42	3	0	catingueira	tosse	0	9	4	acute	42
ZC02A	male	42	3	0	imburanaacu	tosse	0	9	4	acute	42
ZC02B	female	41	4	0	boldo	diarreia	0	8	5	acute	38
ZC02B	female	41	4	0	goiaba	diarreia	0	8	5	acute	38
ZC02B	female	41	4	0	hortelam	diarreia	0	8	5	acute	38
ZC02B	female	41	4	0	aroeira	ferimento	0	10	1	acute	33
ZC02B	female	41	4	0	caju	ferimento	0	10	1	acute	33
ZC02B	female	41	4	0	catingueira	tosse	0	9	4	acute	42
ZC02B	female	41	4	0	hortelag	tosse	0	9	4	acute	42
ZC02B	female	41	4	0	hortelam	verme	0	7	1	acute	16
ZC03A	female	83	2	0	alfavaca	cisco	1	2	0	acute	1
ZC03A	female	83	2	0	boldo	diarreia	1	8	5	acute	38
ZC03A	female	83	2	0	canela	diarreia	1	8	5	acute	38
ZC03A	female	83	2	0	cidreira	diarreia	1	8	5	acute	38
ZC03A	female	83	2	0	ervadoce	diarreia	1	8	5	acute	38
ZC03A	female	83	2	0	gengibre	diarreia	1	8	5	acute	38
ZC03A	female	83	2	0	hortelag	diarreia	1	8	5	acute	38
ZC03A	female	83	2	0	pitanga	diarreia	1	8	5	acute	38
ZC03A	female	83	2	0	babosa	ferimento	1	10	1	acute	33
ZC03A	female	83	2	0	caju	ferimento	1	10	1	acute	33
ZC03A	female	83	2	0	alfazema	ferimento	1	10	1	acute	33
ZC03A	female	83	2	0	aroeira	ferimento	1	10	1	acute	33
ZC03A	female	83	2	0	babosa	infladentro	1	5	7	acute	15
ZC03A	female	83	2	0	imburanaacu	infladentro	1	5	7	acute	15
ZC03A	female	83	2	0	babosa	pernainchada	1	4	1	acute	3
ZC03A	female	83	2	0	alecrim	tosse	1	9	4	acute	42
ZC04A	female	50	2	1	capimsanto	calmante	0	5	1	chronic	10
ZC04A	female	50	2	1	cidreira	diarreia	0	8	5	acute	38
ZC04A	female	50	2	1	caju	extracaodente	0	2	3	acute	6
ZC04A	female	50	2	1	aroeira	ferimento	0	10	1	acute	33
ZC04A	female	50	2	1	aroeira	inflagarganta	0	9	6	acute	20
ZC04A	female	50	2	1	aroeira	inflautero	0	5	7	acute	15
ZC04A	female	50	2	1	brauna	inflautero	0	5	7	acute	15
ZC04A	female	50	2	1	capimsanto	insonia	0	4	1	chronic	11
ZC04A	female	50	2	1	alho	tosse	0	9	4	acute	42
ZC04A	female	50	2	1	hortelag	tosse	0	9	4	acute	42
ZC04A	female	50	2	1	imburanaacu	tosse	0	9	4	acute	42
ZC04B	male	42	2	0	velame	boqueira	0	2	1	acute	2
ZC04B	male	42	2	0	capimsanto	calmante	0	5	1	chronic	10
ZC04B	male	42	2	0	mulungu	calmante	0	5	1	chronic	10
ZC04B	male	42	2	0	umbu	calmante	0	5	1	chronic	10
ZC04B	male	42	2	0	angico	coceira	0	9	1	acute	11
ZC04B	male	42	2	0	aroeira	extracaodente	0	2	3	acute	6
ZC04B	male	42	2	0	caju	extracaodente	0	2	3	acute	6
ZC04B	male	42	2	0	juremab	extracaodente	0	2	3	acute	6
ZC04B	male	42	2	0	juremap	extracaodente	0	2	3	acute	6
ZC04B	male	42	2	0	velame	ferimento	0	10	1	acute	33
ZC04B	male	42	2	0	aroeira	ferimento	0	10	1	acute	33
ZC04B	male	42	2	0	caju	ferimento	0	10	1	acute	33
ZC04B	male	42	2	0	juremab	ferimento	0	10	1	acute	33
ZC04B	male	42	2	0	juremap	ferimento	0	10	1	acute	33
ZC04B	male	42	2	0	urtiga	ferimento	0	10	1	acute	33
ZC04B	male	42	2	0	catingueira	gripe	0	9	2	acute	33
ZC04B	male	42	2	0	jua	gripe	0	9	2	acute	33
ZC04B	male	42	2	0	melaosc	hemorroida	0	7	8	chronic	12
ZC04B	male	42	2	0	vassourinha	hemorroida	0	7	8	chronic	12
ZC04B	male	42	2	0	mulungu	incoturinaria	0	4	7	chronic	1
ZC04B	male	42	2	0	juremab	infladentro	0	5	7	acute	15
ZC04B	male	42	2	0	juremap	infladentro	0	5	7	acute	15
ZC04B	male	42	2	0	aroeira	inflautero	0	5	7	acute	15
ZC04B	male	42	2	0	caju	inflautero	0	5	7	acute	15
ZC04B	male	42	2	0	piranha	parto	0	1	4	acute	8
ZC04B	male	42	2	0	pinhaobravo	picadacobra	0	1	10	acute	6
ZC04B	male	42	2	0	catingueira	tosse	0	9	4	acute	42
ZC04C	male	20	7	0	aroeira	coceira	0	9	1	acute	11
ZC04C	male	20	7	0	aroeira	infladentro	0	5	7	acute	15
ZC04C	male	20	7	0	catingueira	tosse	0	9	4	acute	42
ZC04C	male	20	7	0	jua	tosse	0	9	4	acute	42
ZC05A	female	54	2	0	babosa	bronquite	0	4	4	acute	21
ZC05A	female	54	2	0	canela	bronquite	0	4	4	acute	21
ZC05A	female	54	2	0	cravo	bronquite	0	4	4	acute	21
ZC05A	female	54	2	0	capimsanto	calmante	0	5	1	chronic	10
ZC05A	female	54	2	0	babosa	cancer	0	3	10	chronic	10
ZC05A	female	54	2	0	babosa	conjuntivite	0	1	2	acute	1
ZC05A	female	54	2	0	mororo	diabetes	1	8	10	chronic	9
ZC05A	female	54	2	0	boldo	diarreia	1	8	5	acute	38
ZC05A	female	54	2	0	cidreira	diarreia	0	8	5	acute	38
ZC05A	female	54	2	0	caju	extracaodente	0	2	3	acute	6
ZC05A	female	54	2	0	cumaru	febre	1	9	8	acute	15
ZC05A	female	54	2	0	hortelag	febre	1	9	8	acute	15
ZC05A	female	54	2	0	aroeira	ferimento	0	10	1	acute	33
ZC05A	female	54	2	0	caju	ferimento	0	10	1	acute	33
ZC05A	female	54	2	0	roma	gastrite	0	5	8	chronic	18
ZC05A	female	54	2	0	aroeira	gastrite	0	5	8	chronic	18
ZC05A	female	54	2	0	cumaru	gripe	1	9	2	acute	33
ZC05A	female	54	2	0	hortelag	gripe	1	9	2	acute	33
ZC05A	female	54	2	0	jua	gripe	0	9	2	acute	33
ZC05A	female	54	2	0	babosa	hemorroida	0	7	8	chronic	12
ZC05A	female	54	2	0	roma	infecurinaria	0	5	7	acute	9
ZC05A	female	54	2	0	aroeira	inflautero	0	5	7	acute	15
ZC05A	female	54	2	0	capimsanto	insonia	0	4	1	chronic	11
ZC05A	female	54	2	0	quixaba	pancada	0	10	1	acute	11
ZC05A	female	54	2	0	babosa	prisaoventre	0	5	2	chronic	24
ZC05A	female	54	2	0	roma	rins	0	2	9	acute	15
ZC05A	female	54	2	0	cumaru	tosse	1	9	4	acute	42
ZC05A	female	54	2	0	hortelag	tosse	1	9	4	acute	42
ZC05A	female	54	2	0	jua	tosse	0	9	4	acute	42
ZC05A	female	54	2	0	jurubeba	tosse	0	9	4	acute	42
ZC05A	female	54	2	0	babosa	verme	0	7	1	acute	16
ZC05A	female	54	2	0	hortelam	verme	1	7	1	acute	16
ZD01A	male	64	1	0	aroeira	coceira	0	9	1	acute	11
ZD01A	male	64	1	0	cidreira	diarreia	0	8	5	acute	38
ZD01A	male	64	1	0	trapia	diarreia	0	8	5	acute	38
ZD01A	male	64	1	0	imburanaacu	dordecabeca	0	10	3	acute	16
ZD01A	male	64	1	0	aroeira	ferimento	0	10	1	acute	33
ZD01A	male	64	1	0	bomnome	ferimento	0	10	1	acute	33
ZD01A	male	64	1	0	imburanaacu	gastrite	0	5	8	chronic	18
ZD01A	male	64	1	0	pinha	gastrite	0	5	8	chronic	18
ZD01A	male	64	1	0	quixaba	pancada	0	10	1	acute	11
ZD01A	male	64	1	0	imburanaacu	tontura	0	6	4	chronic	6
ZD02A	female	54	2	0	catingueira	bronquite	0	4	4	acute	21
ZD02A	female	54	2	0	jua	bronquite	0	4	4	acute	21
ZD02A	female	54	2	0	camomila	calmante	0	5	1	chronic	10
ZD02A	female	54	2	0	capimsanto	calmante	0	5	1	chronic	10
ZD02A	female	54	2	0	aroeira	ferimento	0	10	1	acute	33
ZD02A	female	54	2	0	pinhaobravo	ferimento	0	10	1	acute	33
ZD02A	female	54	2	0	boldo	gases	0	6	2	acute	4
ZD02A	female	54	2	0	cidreira	gases	0	6	2	acute	4
ZD02A	female	54	2	0	ervadoce	gases	0	6	2	acute	4
ZD02A	female	54	2	0	pinhaobravo	gastrite	0	5	8	chronic	18
ZD02A	female	54	2	0	mastruz	hemorroida	0	7	8	chronic	12
ZD02A	female	54	2	0	angico	inflagarganta	0	9	6	acute	20
ZD02A	female	54	2	0	aroeira	inflagarganta	0	9	6	acute	20
ZD02A	female	54	2	0	capimsanto	inflagarganta	0	9	6	acute	20
ZD02A	female	54	2	0	catingueira	inflagarganta	0	9	6	acute	20
ZD02A	female	54	2	0	hortela	inflagarganta	0	9	6	acute	20
ZD02A	female	54	2	0	imburanaacu	inflagarganta	0	9	6	acute	20
ZD02A	female	54	2	0	jua	inflagarganta	0	9	6	acute	20
ZD02A	female	54	2	0	camomila	insonia	0	4	1	chronic	11
ZD02A	female	54	2	0	capimsanto	insonia	0	4	1	chronic	11
ZD02A	female	54	2	0	mastruz	verme	0	7	1	acute	16
ZD03A	male	75	1	0	hortelag	bronquite	0	4	4	acute	21
ZD03A	male	75	1	0	hortelam	bronquite	0	4	4	acute	21
ZD03A	male	75	1	0	jatoba	bronquite	0	4	4	acute	21
ZD03A	male	75	1	0	camomila	calmante	0	5	1	chronic	10
ZD03A	male	75	1	0	capimsanto	calmante	0	5	1	chronic	10
ZD03A	male	75	1	0	cidreira	calmante	0	5	1	chronic	10
ZD03A	male	75	1	0	alecrimbravo	coceira	0	9	1	acute	11
ZD03A	male	75	1	0	marmeleiro	coceira	0	9	1	acute	11
ZD03A	male	75	1	0	sassafraz	coceira	0	9	1	acute	11
ZD03A	male	75	1	0	caju	diarreia	0	8	5	acute	38
ZD03A	male	75	1	0	cidreira	diarreia	0	8	5	acute	38
ZD03A	male	75	1	0	goiaba	diarreia	0	8	5	acute	38
ZD03A	male	75	1	0	jabuticaba	diarreia	0	8	5	acute	38
ZD03A	male	75	1	0	umbu	diarreia	0	8	5	acute	38
ZD03A	male	75	1	0	eucalipto	febre	0	9	8	acute	15
ZD03A	male	75	1	0	quinaquina	febre	0	9	8	acute	15
ZD03A	male	75	1	0	aroeira	ferimento	0	10	1	acute	33
ZD03A	male	75	1	0	caju	ferimento	0	10	1	acute	33
ZD03A	male	75	1	0	juremap	ferimento	0	10	1	acute	33
ZD03A	male	75	1	0	juca	figado	0	5	6	chronic	5
ZD03A	male	75	1	0	craibeira	inchaco	0	4	1	acute	5
ZD03A	male	75	1	0	quixaba	pancada	0	10	1	acute	11
ZD03A	male	75	1	0	pinhaobravo	picadacobra	0	1	10	acute	6
ZD03A	male	75	1	0	ramabranca	picadacobra	0	1	10	acute	6
ZD03A	male	75	1	0	angico	pneumonia	0	3	9	acute	2
ZD03A	male	75	1	0	pegapinto	prostata	0	3	10	chronic	11
ZD03A	male	75	1	0	barauna	reumatismo	0	8	3	chronic	6
ZD03A	male	75	1	0	bomnome	rins	0	2	9	acute	15
ZD03A	male	75	1	0	jatoba	tontura	0	6	4	chronic	6
ZD03A	male	75	1	0	hortelag	tosse	0	9	4	acute	42
ZD03A	male	75	1	0	hortelam	tosse	0	9	4	acute	42
ZD03A	male	75	1	0	jatoba	tosse	0	9	4	acute	42
ZD03A	male	75	1	0	babosa	verme	0	7	1	acute	16
ZD03A	male	75	1	0	cabecadenego	verme	0	7	1	acute	16
ZD03A	male	75	1	0	gogoia	verme	0	7	1	acute	16
ZD04A	female	57	2	0	angico	bronquite	1	4	4	acute	21
ZD04A	female	57	2	0	cidreira	diarreia	1	8	5	acute	38
ZD04A	female	57	2	0	hortelam	dordecabeca	1	10	3	acute	16
ZD04A	female	57	2	0	ervadoce	enjoo	1	5	0	acute	4
ZD04A	female	57	2	0	aroeira	ferimento	0	10	1	acute	33
ZD04A	female	57	2	0	juremap	ferimento	1	10	1	acute	33
ZD04A	female	57	2	0	confrei	infecurinaria	0	5	7	acute	9
ZD04A	female	57	2	0	confrei	inflautero	0	5	7	acute	15
ZD04A	female	57	2	0	catingueira	tosse	0	9	4	acute	42
ZD04A	female	57	2	0	hortelag	tosse	0	9	4	acute	42
ZD04A	female	57	2	0	imburanaacu	tosse	0	9	4	acute	42
ZD04A	female	57	2	0	mastruz	verme	1	7	1	acute	16
ZD04B	female	55	4	6	camomila	calmante	0	5	1	chronic	10
ZD04B	female	55	4	6	capimsanto	calmante	0	5	1	chronic	10
ZD04B	female	55	4	6	aveloz	cancer	1	3	10	chronic	10
ZD04B	female	55	4	6	babosa	cancer	1	3	10	chronic	10
ZD04B	female	55	4	6	cabecadenego	cancer	1	3	10	chronic	10
ZD04B	female	55	4	6	graviola	cancer	0	3	10	chronic	10
ZD04B	female	55	4	6	alfavaca	cisco	0	2	0	acute	1
ZD04B	female	55	4	6	roma	diabetes	0	8	10	chronic	9
ZD04B	female	55	4	6	colonia	diarreia	0	8	5	acute	38
ZD04B	female	55	4	6	louro	diarreia	0	8	5	acute	38
ZD04B	female	55	4	6	arruda	dornoouvido	0	2	3	acute	4
ZD04B	female	55	4	6	aroeira	ferimento	0	10	1	acute	33
ZD04B	female	55	4	6	caju	ferimento	0	10	1	acute	33
ZD04B	female	55	4	6	quixaba	ferimento	0	10	1	acute	33
ZD04B	female	55	4	6	mastruz	gastrite	0	5	8	chronic	18
ZD04B	female	55	4	6	manjerona	gripe	1	9	2	acute	33
ZD04B	female	55	4	6	roma	inflagarganta	0	9	6	acute	20
ZD04B	female	55	4	6	quixaba	pancada	0	10	1	acute	11
ZD04B	female	55	4	6	alho	pressaoalta	1	8	10	chronic	11
ZD04B	female	55	4	6	graviola	pressaoalta	1	8	10	chronic	11
ZD04B	female	55	4	6	roma	prostata	0	3	10	chronic	11
ZD04B	female	55	4	6	jatoba	sinusite	0	8	9	chronic	3
ZD04B	female	55	4	6	alecrim	tosse	0	9	4	acute	42
ZD04B	female	55	4	6	alho	tosse	0	9	4	acute	42
ZD04B	female	55	4	6	catingueira	tosse	0	9	4	acute	42
ZD04B	female	55	4	6	hortelag	tosse	0	9	4	acute	42
ZD04B	female	55	4	6	imburanaacu	tosse	0	9	4	acute	42
ZD04B	female	55	4	6	jatoba	tosse	0	9	4	acute	42
ZD04B	female	55	4	6	jua	tosse	0	9	4	acute	42
ZD04B	female	55	4	6	juca	tosse	0	9	4	acute	42
ZD04B	female	55	4	6	louro	tosse	0	9	4	acute	42
ZD04B	female	55	4	6	mastruz	tosse	0	9	4	acute	42
ZD04B	female	55	4	6	mussambe	tosse	1	9	4	acute	42
ZD04B	female	55	4	6	roma	tosse	0	9	4	acute	42
ZD04B	female	55	4	6	mastruz	verme	1	7	1	acute	16
ZD05A	male	63	2	3	aveloz	cancer	1	3	10	chronic	10
ZD05A	male	63	2	3	babosa	cancer	0	3	10	chronic	10
ZD05A	male	63	2	3	graviola	cancer	0	3	10	chronic	10
ZD05A	male	63	2	3	paudarcoroxo	cancer	1	3	10	chronic	10
ZD05A	male	63	2	3	roma	cancer	0	3	10	chronic	10
ZD05A	male	63	2	3	colonia	diarreia	1	8	5	acute	38
ZD05A	male	63	2	3	goiaba	diarreia	1	8	5	acute	38
ZD05A	male	63	2	3	mandacaru	diarreia	0	8	5	acute	38
ZD05A	male	63	2	3	pinha	diarreia	1	8	5	acute	38
ZD05A	male	63	2	3	alho	dornoouvido	0	2	3	acute	4
ZD05A	male	63	2	3	arruda	dornoouvido	0	2	3	acute	4
ZD05A	male	63	2	3	aroeira	ferimento	0	10	1	acute	33
ZD05A	male	63	2	3	caju	ferimento	0	10	1	acute	33
ZD05A	male	63	2	3	pinhaobravo	ferimento	0	10	1	acute	33
ZD05A	male	63	2	3	pinhaobravo	gastrite	0	5	8	chronic	18
ZD05A	male	63	2	3	batatadepurga	hemorroida	0	7	8	chronic	12
ZD05A	male	63	2	3	cedro	infecurinaria	0	5	7	acute	9
ZD05A	male	63	2	3	mulungu	infecurinaria	0	5	7	acute	9
ZD05A	male	63	2	3	roma	inflagarganta	0	9	6	acute	20
ZD05A	male	63	2	3	aroeira	operacao	0	5	7	acute	6
ZD05A	male	63	2	3	colonia	pressaoalta	1	8	10	chronic	11
ZD05A	male	63	2	3	graviola	pressaoalta	1	8	10	chronic	11
ZD05A	male	63	2	3	canademacaco	prostata	0	3	10	chronic	11
ZD05A	male	63	2	3	alecrim	tosse	0	9	4	acute	42
ZD05A	male	63	2	3	angico	tosse	0	9	4	acute	42
ZD05A	male	63	2	3	catingueira	tosse	0	9	4	acute	42
ZD05A	male	63	2	3	hortelag	tosse	0	9	4	acute	42
ZD05A	male	63	2	3	hortelam	tosse	0	9	4	acute	42
ZD05A	male	63	2	3	imburanaacu	tosse	0	9	4	acute	42
ZD05A	male	63	2	3	jatoba	tosse	0	9	4	acute	42
ZD05A	male	63	2	3	juca	tosse	0	9	4	acute	42
ZD05A	male	63	2	3	manjerona	tosse	0	9	4	acute	42
ZD05A	male	63	2	3	mororo	tosse	0	9	4	acute	42
ZD05C	male	34	2	0	graviola	cancer	0	3	10	chronic	10
ZD05C	male	34	2	0	graviola	cansaco	0	5	4	chronic	10
ZD05C	male	34	2	0	capimsanto	diarreia	0	8	5	acute	38
ZD05C	male	34	2	0	colonia	diarreia	0	8	5	acute	38
ZD05C	male	34	2	0	mastruz	diarreia	0	8	5	acute	38
ZD05C	male	34	2	0	babosa	dornoouvido	0	2	3	acute	4
ZD05C	male	34	2	0	aroeira	ferimento	0	10	1	acute	33
ZD05C	male	34	2	0	caju	ferimento	0	10	1	acute	33
ZD05C	male	34	2	0	juca	ferimento	0	10	1	acute	33
ZD05C	male	34	2	0	alho	gripe	0	9	2	acute	33
ZD05C	male	34	2	0	imburanaacu	gripe	0	9	2	acute	33
ZD05C	male	34	2	0	juca	gripe	0	9	2	acute	33
ZD05C	male	34	2	0	roma	gripe	0	9	2	acute	33
ZD05C	male	34	2	0	roma	inflagarganta	0	9	6	acute	20
ZD05C	male	34	2	0	roma	pressaoalta	1	8	10	chronic	11
ZD05C	male	34	2	0	alho	tosse	0	9	4	acute	42
ZD05C	male	34	2	0	imburanaacu	tosse	0	9	4	acute	42
ZD05C	male	34	2	0	jatoba	tosse	0	9	4	acute	42
ZD05C	male	34	2	0	juca	tosse	0	9	4	acute	42
ZD05C	male	34	2	0	roma	tosse	0	9	4	acute	42
ZD05D	female	20	7	0	alho	colicam	0	7	1	chronic	11
ZD05D	female	20	7	0	cebola	colicam	0	7	1	chronic	11
ZD05D	female	20	7	0	roma	colicam	0	7	1	chronic	11
ZD05D	female	20	7	0	capimsanto	diarreia	0	8	5	acute	38
ZD05D	female	20	7	0	colonia	diarreia	0	8	5	acute	38
ZD05D	female	20	7	0	babosa	dornoouvido	0	2	3	acute	4
ZD05D	female	20	7	0	imburanaacu	gastrite	0	5	8	chronic	18
ZD05D	female	20	7	0	acerola	gripe	0	9	2	acute	33
ZD05D	female	20	7	0	roma	gripe	0	9	2	acute	33
ZD05D	female	20	7	0	cana	pressaoalta	0	8	10	chronic	11
ZD05D	female	20	7	0	graviola	pressaoalta	0	8	10	chronic	11
ZD05D	female	20	7	0	cabecadenego	rins	0	2	9	acute	15
ZD06A	female	65	2	0	cidreira	calmante	0	5	1	chronic	10
ZD06A	female	65	2	0	espinheirobranco	coceira	1	9	1	acute	11
ZD06A	female	65	2	0	marmeleiro	coceira	1	9	1	acute	11
ZD06A	female	65	2	0	aroeira	corrimentov	0	1	6	acute	8
ZD06A	female	65	2	0	boldo	diarreia	1	8	5	acute	38
ZD06A	female	65	2	0	cidreira	diarreia	1	8	5	acute	38
ZD06A	female	65	2	0	colonia	diarreia	1	8	5	acute	38
ZD06A	female	65	2	0	goiaba	diarreia	1	8	5	acute	38
ZD06A	female	65	2	0	pinha	diarreia	1	8	5	acute	38
ZD06A	female	65	2	0	juca	figado	1	5	6	chronic	5
ZD06A	female	65	2	0	pegapinto	inflautero	0	5	7	acute	15
ZD06A	female	65	2	0	catingueira	tosse	1	9	4	acute	42
ZD06A	female	65	2	0	mastruz	verme	1	7	1	acute	16
ZD06B	male	54	2	0	juremap	chikunguya	0	8	10	chronic	4
ZD06B	male	54	2	0	goiaba	diarreia	1	8	5	acute	38
ZD06B	male	54	2	0	pinha	diarreia	1	8	5	acute	38
ZD06B	male	54	2	0	pinhaobravo	ferimento	0	10	1	acute	33
ZD06B	male	54	2	0	catingueira	tosse	0	9	4	acute	42
ZD06B	male	54	2	0	pinhaobravo	verme	0	7	1	acute	16
ZD07A	male	40	4	0	cidreira	diarreia	0	8	5	acute	38
ZD07A	male	40	4	0	aroeira	ferimento	0	10	1	acute	33
ZD07A	male	40	4	0	caju	ferimento	0	10	1	acute	33
ZD07A	male	40	4	0	juca	ferimento	0	10	1	acute	33
ZD07A	male	40	4	0	juremap	ferimento	0	10	1	acute	33
ZD07A	male	40	4	0	jua	gripe	0	9	2	acute	33
ZD07A	male	40	4	0	hortelag	hemorroida	0	7	8	chronic	12
ZD07A	male	40	4	0	capimsanto	insonia	0	4	1	chronic	11
ZD07A	male	40	4	0	jua	tosse	0	9	4	acute	42
ZD07A	male	40	4	0	hortelag	verme	0	7	1	acute	16
ZD07B	female	44	2	0	capimsanto	calmante	0	5	1	chronic	10
ZD07B	female	44	2	0	cidreira	diarreia	0	8	5	acute	38
ZD07B	female	44	2	0	angico	ferimento	0	10	1	acute	33
ZD07B	female	44	2	0	aroeira	ferimento	0	10	1	acute	33
ZD07B	female	44	2	0	goiaba	ferimento	0	10	1	acute	33
ZD07B	female	44	2	0	cidreira	gastrite	0	5	8	chronic	18
ZD08A	female	78	0	0	aroeira	corrimentov	0	1	6	acute	8
ZD08A	female	78	0	0	aroeira	ferimento	0	10	1	acute	33
ZD08A	female	78	0	0	angico	gastrite	0	5	8	chronic	18
ZD08A	female	78	0	0	roma	inflagarganta	0	9	6	acute	20
ZD08A	female	78	0	0	bomnome	rins	0	2	9	acute	15
ZD08A	female	78	0	0	cococatole	rins	0	2	9	acute	15
ZD08A	female	78	0	0	quebrapedra	rins	0	2	9	acute	15
ZD09A	female	67	1	0	pinhaobravo	asma	0	2	9	chronic	1
ZD09A	female	67	1	0	goiaba	caimbrasangue	0	2	5	acute	4
ZD09A	female	67	1	0	pinha	caimbrasangue	0	2	5	acute	4
ZD09A	female	67	1	0	pitanga	caimbrasangue	0	2	5	acute	4
ZD09A	female	67	1	0	capimsanto	calmante	0	5	1	chronic	10
ZD09A	female	67	1	0	colonia	calmante	0	5	1	chronic	10
ZD09A	female	67	1	0	pinhaobravo	cansaco	0	5	4	chronic	10
ZD09A	female	67	1	0	capimsanto	diarreia	0	8	5	acute	38
ZD09A	female	67	1	0	colonia	diarreia	0	8	5	acute	38
ZD09A	female	67	1	0	algaroba	dordecabeca	0	10	3	acute	16
ZD09A	female	67	1	0	aroeira	extracaodente	0	2	3	acute	6
ZD09A	female	67	1	0	melancia	febre	0	9	8	acute	15
ZD09A	female	67	1	0	alfazema	ferimento	0	10	1	acute	33
ZD09A	female	67	1	0	angico	ferimento	0	10	1	acute	33
ZD09A	female	67	1	0	aroeira	ferimento	0	10	1	acute	33
ZD09A	female	67	1	0	caju	ferimento	0	10	1	acute	33
ZD09A	female	67	1	0	juca	ferimento	0	10	1	acute	33
ZD09A	female	67	1	0	juremap	ferimento	0	10	1	acute	33
ZD09A	female	67	1	0	paudarcoroxo	ferimento	1	10	1	acute	33
ZD09A	female	67	1	0	velame	ferimento	1	10	1	acute	33
ZD09A	female	67	1	0	angico	gripe	0	9	2	acute	33
ZD09A	female	67	1	0	hortelag	gripe	0	9	2	acute	33
ZD09A	female	67	1	0	hortelam	gripe	0	9	2	acute	33
ZD09A	female	67	1	0	imburanaacu	gripe	0	9	2	acute	33
ZD09A	female	67	1	0	jatoba	gripe	0	9	2	acute	33
ZD09A	female	67	1	0	babosa	hemorroida	0	7	8	chronic	12
ZD09A	female	67	1	0	vassourinha	hemorroida	0	7	8	chronic	12
ZD09A	female	67	1	0	mulungu	incoturinaria	0	4	7	chronic	1
ZD09A	female	67	1	0	aroeira	inflautero	0	5	7	acute	15
ZD09A	female	67	1	0	cabecadenego	prisaoventre	0	5	2	chronic	24
ZD09A	female	67	1	0	cedro	prisaoventre	1	5	2	chronic	24
ZD09A	female	67	1	0	jatoba	prisaoventre	0	5	2	chronic	24
ZD09A	female	67	1	0	jerimum	prisaoventre	0	5	2	chronic	24
ZD09A	female	67	1	0	bomnome	rins	0	2	9	acute	15
ZD09A	female	67	1	0	marmeleiro	sanguegrosso	0	3	1	chronic	8
ZD09A	female	67	1	0	brauna	tosse	0	9	4	acute	42
ZD09A	female	67	1	0	catingueira	tosse	0	9	4	acute	42
ZD09A	female	67	1	0	hortelag	tosse	0	9	4	acute	42
ZD09A	female	67	1	0	hortelam	tosse	0	9	4	acute	42
ZD09A	female	67	1	0	jua	tosse	1	9	4	acute	42
ZD09A	female	67	1	0	batatadepurga	verme	0	7	1	acute	16
ZD09A	female	67	1	0	mastruz	verme	0	7	1	acute	16
ZE01A	female	77	2	18	camapu	afta	0	10	1	acute	5
ZE01A	female	77	2	18	hortelag	afta	1	10	1	acute	5
ZE01A	female	77	2	18	cidreira	anemia	0	4	9	acute	5
ZE01A	female	77	2	18	ervamoura	colicam	0	7	1	chronic	11
ZE01A	female	77	2	18	alecrim	coracao	1	2	10	chronic	4
ZE01A	female	77	2	18	girassol	coracao	1	2	10	chronic	4
ZE01A	female	77	2	18	angico	corrimentov	0	1	6	acute	8
ZE01A	female	77	2	18	aroeira	corrimentov	0	1	6	acute	8
ZE01A	female	77	2	18	ervamoura	corrimentov	0	1	6	acute	8
ZE01A	female	77	2	18	capimsanto	diarreia	0	8	5	acute	38
ZE01A	female	77	2	18	juca	diarreia	0	8	5	acute	38
ZE01A	female	77	2	18	mulequeduro	diarreia	0	8	5	acute	38
ZE01A	female	77	2	18	setedor	dor	0	10	2	acute	11
ZE01A	female	77	2	18	imburanaacu	dordedente	0	8	3	acute	10
ZE01A	female	77	2	18	angico	extracaodente	0	2	3	acute	6
ZE01A	female	77	2	18	aroeira	extracaodente	0	2	3	acute	6
ZE01A	female	77	2	18	angico	ferimento	0	10	1	acute	33
ZE01A	female	77	2	18	aroeira	ferimento	0	10	1	acute	33
ZE01A	female	77	2	18	barbatimao	ferimento	0	10	1	acute	33
ZE01A	female	77	2	18	camapu	ferimento	0	10	1	acute	33
ZE01A	female	77	2	18	mandacaru	ferimento	0	10	1	acute	33
ZE01A	female	77	2	18	pinhaobravo	ferimento	0	10	1	acute	33
ZE01A	female	77	2	18	juca	figado	0	5	6	chronic	5
ZE01A	female	77	2	18	juca	hepatite	0	2	10	acute	3
ZE01A	female	77	2	18	boldo	inchaco	0	4	1	acute	5
ZE01A	female	77	2	18	angico	infladentro	0	5	7	acute	15
ZE01A	female	77	2	18	aroeira	infladentro	0	5	7	acute	15
ZE01A	female	77	2	18	camapu	infladentro	0	5	7	acute	15
ZE01A	female	77	2	18	mandacaru	infladentro	0	5	7	acute	15
ZE01A	female	77	2	18	pinhaomanso	infladentro	0	5	7	acute	15
ZE01A	female	77	2	18	ervamoura	inflagarganta	0	9	6	acute	20
ZE01A	female	77	2	18	paudarcoroxo	inflautero	0	5	7	acute	15
ZE01A	female	77	2	18	mulungu	insonia	0	4	1	chronic	11
ZE01A	female	77	2	18	barbatimao	operacao	0	5	7	acute	6
ZE01A	female	77	2	18	angico	parto	0	1	4	acute	8
ZE01A	female	77	2	18	aroeira	parto	0	1	4	acute	8
ZE01A	female	77	2	18	camapu	parto	0	1	4	acute	8
ZE01A	female	77	2	18	mandacaru	parto	0	1	4	acute	8
ZE01A	female	77	2	18	piranha	parto	0	1	4	acute	8
ZE01A	female	77	2	18	promera	picadacobra	0	1	10	acute	6
ZE01A	female	77	2	18	mulungu	pressaoalta	0	8	10	chronic	11
ZE01A	female	77	2	18	capimsanto	pressaobaixa	1	5	10	chronic	3
ZE01A	female	77	2	18	cidreira	pressaobaixa	1	5	10	chronic	3
ZE01A	female	77	2	18	pinhaomanso	prisaoventre	0	5	2	chronic	24
ZE01A	female	77	2	18	paudarcoroxo	prostata	0	3	10	chronic	11
ZE01A	female	77	2	18	catingueira	reumatismo	0	8	3	chronic	6
ZE01A	female	77	2	18	mulungu	rins	0	2	9	acute	15
ZE01A	female	77	2	18	cidreira	sanguegrosso	0	3	1	chronic	8
ZE01A	female	77	2	18	marmeleiro	sanguegrosso	0	3	1	chronic	8
ZE01A	female	77	2	18	paudarcoroxo	sanguegrosso	0	3	1	chronic	8
ZE01A	female	77	2	18	velame	sanguegrosso	0	3	1	chronic	8
ZE01A	female	77	2	18	catingueira	tosse	0	9	4	acute	42
ZE01A	female	77	2	18	hortelag	tosse	0	9	4	acute	42
ZE01B	male	87	2	1	angico	corrimentov	0	1	6	acute	8
ZE01B	male	87	2	1	aroeira	corrimentov	0	1	6	acute	8
ZE01B	male	87	2	1	camapu	corrimentov	0	1	6	acute	8
ZE01B	male	87	2	1	mandacaru	corrimentov	0	1	6	acute	8
ZE01B	male	87	2	1	cordaodefrade	dor	0	10	2	acute	11
ZE01B	male	87	2	1	alfazema	ferimento	0	10	1	acute	33
ZE01B	male	87	2	1	angico	ferimento	0	10	1	acute	33
ZE01B	male	87	2	1	aroeira	ferimento	0	10	1	acute	33
ZE01B	male	87	2	1	camapu	ferimento	0	10	1	acute	33
ZE01B	male	87	2	1	catingueira	ferimento	0	10	1	acute	33
ZE01B	male	87	2	1	mandacaru	ferimento	0	10	1	acute	33
ZE01B	male	87	2	1	pegapinto	infecurinaria	0	5	7	acute	9
ZE01B	male	87	2	0	piranha	parto	0	1	4	acute	8
ZE01B	male	87	2	0	promera	picadacobra	0	1	10	acute	6
ZE01B	male	87	2	0	catingueira	reumatismo	0	8	3	chronic	6
ZE02A	male	24	7	1	aroeira	ferimento	1	10	1	acute	33
ZE02A	male	24	7	1	caju	ferimento	1	10	1	acute	33
ZE02A	male	24	7	1	juremap	ferimento	1	10	1	acute	33
ZE02A	male	24	7	1	pinhaomanso	hemorragia	1	1	10	acute	2
ZE02A	male	24	7	1	catingueira	tosse	1	9	4	acute	42
ZE02A	male	24	7	1	imburanaacu	tosse	1	9	4	acute	42
ZE02B	female	19	7	1	angico	ferimento	1	10	1	acute	33
ZE02B	male	19	7	1	aroeira	ferimento	1	10	1	acute	33
ZE02B	male	19	7	1	caju	ferimento	1	10	1	acute	33
ZE02B	male	19	7	1	juremap	ferimento	1	10	1	acute	33
ZE02B	male	19	7	1	quinaquina	ferimento	1	10	1	acute	33
ZE02B	male	19	7	1	catingueira	tosse	1	9	4	acute	42
ZE02B	male	19	7	1	imburanaacu	tosse	1	9	4	acute	42
ZE02C	male	57	2	21	juca	anemia	0	4	9	acute	5
ZE02C	male	57	2	21	gergelim	avc	0	2	10	acute	1
ZE02C	male	57	2	21	mororo	bronquite	0	4	4	acute	21
ZE02C	male	57	2	21	quinaquina	bronquite	0	4	4	acute	21
ZE02C	male	57	2	21	laranja	calmante	0	5	1	chronic	10
ZE02C	male	57	2	21	aveloz	cancer	0	3	10	chronic	10
ZE02C	male	57	2	21	babosa	cancer	1	3	10	chronic	10
ZE02C	male	57	2	21	quinaquina	cansaco	0	5	4	chronic	10
ZE02C	male	57	2	21	quinaquina	colesterol	0	8	10	chronic	7
ZE02C	male	57	2	21	ramabranca	colesterol	0	8	10	chronic	7
ZE02C	male	57	2	21	mororo	diabetes	0	8	10	chronic	9
ZE02C	male	57	2	21	bomnome	diarreia	0	8	5	acute	38
ZE02C	male	57	2	21	goiaba	diarreia	0	8	5	acute	38
ZE02C	male	57	2	21	jabuticaba	diarreia	0	8	5	acute	38
ZE02C	male	57	2	21	juca	diarreia	0	8	5	acute	38
ZE02C	male	57	2	21	mulequeduro	diarreia	0	8	5	acute	38
ZE02C	male	57	2	21	alecrimbravo	febre	0	9	8	acute	15
ZE02C	male	57	2	21	angico	ferimento	0	10	1	acute	33
ZE02C	male	57	2	21	aroeira	ferimento	0	10	1	acute	33
ZE02C	male	57	2	21	caju	ferimento	0	10	1	acute	33
ZE02C	male	57	2	21	juremap	ferimento	0	10	1	acute	33
ZE02C	male	57	2	21	pinhaobravo	ferimento	0	10	1	acute	33
ZE02C	male	57	2	21	caju	gastrite	0	5	8	chronic	18
ZE02C	male	57	2	21	juremap	gastrite	0	5	8	chronic	18
ZE02C	male	57	2	21	pinhaobravo	gastrite	0	5	8	chronic	18
ZE02C	male	57	2	21	alecrimbravo	gripe	1	9	2	acute	33
ZE02C	male	57	2	21	alfavaca	gripe	0	9	2	acute	33
ZE02C	male	57	2	21	angico	gripe	0	9	2	acute	33
ZE02C	male	57	2	21	eucalipto	gripe	1	9	2	acute	33
ZE02C	male	57	2	21	imburanaacu	gripe	0	9	2	acute	33
ZE02C	male	57	2	21	manjericao	gripe	1	9	2	acute	33
ZE02C	male	57	2	21	capeba	infladentro	0	5	7	acute	15
ZE02C	male	57	2	21	jatoba	inflagarganta	0	9	6	acute	20
ZE02C	male	57	2	21	ameixabranca	inflautero	0	5	7	acute	15
ZE02C	male	57	2	21	aroeira	inflautero	0	5	7	acute	15
ZE02C	male	57	2	21	caju	inflautero	0	5	7	acute	15
ZE02C	male	57	2	21	juremap	inflautero	0	5	7	acute	15
ZE02C	male	57	2	21	laranja	insonia	0	4	1	chronic	11
ZE02C	male	57	2	21	mororo	insonia	0	4	1	chronic	11
ZE02C	male	57	2	21	mulungu	insonia	0	4	1	chronic	11
ZE02C	male	57	2	21	imburanaacu	pancada	0	10	1	acute	11
ZE02C	male	57	2	21	quixaba	pancada	0	10	1	acute	11
ZE02C	male	57	2	21	juca	panobranco	0	3	0	acute	1
ZE02C	male	57	2	21	melaosc	parto	0	1	4	acute	8
ZE02C	male	57	2	21	piranha	parto	0	1	4	acute	8
ZE02C	male	57	2	21	pinhaobravo	picadacobra	0	1	10	acute	6
ZE02C	male	57	2	21	ramabranca	picadacobra	0	1	10	acute	6
ZE02C	male	57	2	21	laranja	pressaoalta	1	8	10	chronic	11
ZE02C	male	57	2	21	alecrimbravo	prisaoventre	1	5	2	chronic	24
ZE02C	male	57	2	21	alecrim	prisaoventre	0	5	2	chronic	24
ZE02C	male	57	2	21	alfavaca	prisaoventre	0	5	2	chronic	24
ZE02C	male	57	2	21	angico	prisaoventre	0	5	2	chronic	24
ZE02C	male	57	2	21	eucalipto	prisaoventre	1	5	2	chronic	24
ZE02C	male	57	2	21	imburanaacu	prisaoventre	0	5	2	chronic	24
ZE02C	male	57	2	21	jerico	prisaoventre	0	5	2	chronic	24
ZE02C	male	57	2	21	jua	prisaoventre	0	5	2	chronic	24
ZE02C	male	57	2	21	manjericao	prisaoventre	1	5	2	chronic	24
ZE02C	male	57	2	21	mororo	prisaoventre	0	5	2	chronic	24
ZE02C	male	57	2	21	gergelim	prostata	0	3	10	chronic	11
ZE02C	male	57	2	21	cococatole	reumatismo	0	8	3	chronic	6
ZE02C	male	57	2	21	paudarcoroxo	reumatismo	0	8	3	chronic	6
ZE02C	male	57	2	21	sadeariu	reumatismo	0	8	3	chronic	6
ZE02C	male	57	2	21	sassafraz	reumatismo	0	8	3	chronic	6
ZE02C	male	57	2	21	bomnome	rins	0	2	9	acute	15
ZE02C	male	57	2	21	mandacaru	rins	0	2	9	acute	15
ZE02C	male	57	2	21	mulungu	rins	0	2	9	acute	15
ZE02C	male	57	2	21	quebrapedra	rins	0	2	9	acute	15
ZE02C	male	57	2	21	gergelim	sanguegrosso	0	3	1	chronic	8
ZE02C	male	57	2	21	angico	tosse	0	9	4	acute	42
ZE02C	male	57	2	21	catingueira	tosse	0	9	4	acute	42
ZE02C	male	57	2	21	imburanaacu	tosse	0	9	4	acute	42
ZE02C	male	57	2	21	jarrinha	tosse	0	9	4	acute	42
ZE02C	male	57	2	21	jatoba	tosse	0	9	4	acute	42
ZE02C	male	57	2	21	jerico	tosse	0	9	4	acute	42
ZE02C	male	57	2	21	jua	tosse	0	9	4	acute	42
ZE02C	male	57	2	21	babosa	verme	0	7	1	acute	16
ZE02C	male	57	2	21	gogoia	verme	0	7	1	acute	16
ZE02C	male	57	2	21	hortelam	verme	0	7	1	acute	16
ZE02C	male	57	2	21	melaosc	verme	0	7	1	acute	16
ZE02C	male	57	2	21	papaconha	verme	0	7	1	acute	16
ZE02C	male	57	2	21	vassourinha	verme	0	7	1	acute	16
ZE02D	female	58	4	4	hortelam	ameba	0	3	7	acute	3
ZE02D	female	58	4	4	melaosc	ameba	0	3	7	acute	3
ZE02D	female	58	4	4	gergelim	avc	0	2	10	acute	1
ZE02D	female	58	4	4	imburanaacu	bronquite	0	4	4	acute	21
ZE02D	female	58	4	4	juca	bronquite	0	4	4	acute	21
ZE02D	female	58	4	4	sabugueira	bronquite	0	4	4	acute	21
ZE02D	female	58	4	4	mororo	colesterol	0	8	10	chronic	7
ZE02D	female	58	4	4	ramabranca	diabetes	0	8	10	chronic	9
ZE02D	female	58	4	4	umbu	diabetes	0	8	10	chronic	9
ZE02D	female	58	4	4	goiaba	diarreia	0	8	5	acute	38
ZE02D	female	58	4	4	juca	diarreia	0	8	5	acute	38
ZE02D	female	58	4	4	mulequeduro	diarreia	0	8	5	acute	38
ZE02D	female	58	4	4	angico	ferimento	0	10	1	acute	33
ZE02D	female	58	4	4	aroeira	ferimento	0	10	1	acute	33
ZE02D	female	58	4	4	caju	ferimento	0	10	1	acute	33
ZE02D	female	58	4	4	juremap	ferimento	0	10	1	acute	33
ZE02D	female	58	4	4	pinhaobravo	ferimento	0	10	1	acute	33
ZE02D	female	58	4	4	roma	ferimento	0	10	1	acute	33
ZE02D	female	58	4	4	alho	giardia	0	3	7	acute	1
ZE02D	female	58	4	4	babosa	hemorroida	0	7	8	chronic	12
ZE02D	female	58	4	4	gogoia	hemorroida	0	7	8	chronic	12
ZE02D	female	58	4	4	picao	hepatite	0	2	10	acute	3
ZE02D	female	58	4	4	pinha	hepatite	0	2	10	acute	3
ZE02D	female	58	4	4	aroeira	inflautero	0	5	7	acute	15
ZE02D	female	58	4	4	caju	inflautero	0	5	7	acute	15
ZE02D	female	58	4	4	cedro	pancada	0	10	1	acute	11
ZE02D	female	58	4	4	quixaba	pancada	0	10	1	acute	11
ZE02D	female	58	4	4	piranha	parto	0	1	4	acute	8
ZE02D	female	58	4	4	mulungu	pernainchada	0	4	1	acute	3
ZE02D	female	58	4	4	araticum	picadacobra	0	1	10	acute	6
ZE02D	female	58	4	4	pinhaomanso	picadacobra	0	1	10	acute	6
ZE02D	female	58	4	4	jatoba	pneumonia	0	3	9	acute	2
ZE02D	female	58	4	4	gergelim	prisaoventre	0	5	2	chronic	24
ZE02D	female	58	4	4	hortelag	prisaoventre	0	5	2	chronic	24
ZE02D	female	58	4	4	juca	prisaoventre	0	5	2	chronic	24
ZE02D	female	58	4	4	jurubeba	prisaoventre	0	5	2	chronic	24
ZE02D	female	58	4	4	roma	prostata	0	3	10	chronic	11
ZE02D	female	58	4	4	bomnome	rins	0	2	9	acute	15
ZE02D	female	58	4	4	mulungu	rins	0	2	9	acute	15
ZE02D	female	58	4	4	gergelim	sanguegrosso	0	3	1	chronic	8
ZE02D	female	58	4	4	jurubeba	sinusite	0	8	9	chronic	3
ZE02D	female	58	4	4	angico	tosse	0	9	4	acute	42
ZE02D	female	58	4	4	catingueira	tosse	0	9	4	acute	42
ZE02D	female	58	4	4	jatoba	tosse	0	9	4	acute	42
ZE02D	female	58	4	4	jerico	tosse	0	9	4	acute	42
ZE02D	female	58	4	4	juca	tosse	0	9	4	acute	42
ZE03A	female	84	0	1	marmeleiro	coceira	0	9	1	acute	11
ZE03A	female	84	0	1	ramabranca	diabetes	0	8	10	chronic	9
ZE03A	female	84	0	1	ramabranca	diarreia	0	8	5	acute	38
ZE03A	female	84	0	1	aroeira	ferimento	1	10	1	acute	33
ZE03A	female	84	0	1	barbatimao	ferimento	0	10	1	acute	33
ZE03A	female	84	0	1	juremap	ferimento	1	10	1	acute	33
ZE03A	female	84	0	1	paudarcoroxo	ferimento	1	10	1	acute	33
ZE03A	female	84	0	1	juca	figado	0	5	6	chronic	5
ZE03A	female	84	0	1	barbatimao	gastrite	0	5	8	chronic	18
ZE03A	female	84	0	1	alho	gripe	1	9	2	acute	33
ZE03A	female	84	0	1	angico	gripe	1	9	2	acute	33
ZE03A	female	84	0	1	imburanaacu	gripe	1	9	2	acute	33
ZE03A	female	84	0	1	jatoba	gripe	0	9	2	acute	33
ZE03A	female	84	0	1	barbatimao	infladentro	0	5	7	acute	15
ZE03A	female	84	0	1	angico	inflautero	0	5	7	acute	15
ZE03A	female	84	0	1	aroeira	inflautero	0	5	7	acute	15
ZE03A	female	84	0	1	caju	inflautero	0	5	7	acute	15
ZE03A	female	84	0	1	angico	prostata	0	3	10	chronic	11
ZE03A	female	84	0	1	aroeira	prostata	0	3	10	chronic	11
ZE03A	female	84	0	1	caju	prostata	0	3	10	chronic	11
ZE03A	female	84	0	1	bomnome	rins	0	2	9	acute	15
ZE03A	female	84	0	1	canademacaco	rins	0	2	9	acute	15
ZE03A	female	84	0	1	alho	tosse	1	9	4	acute	42
ZE03A	female	84	0	1	angico	tosse	1	9	4	acute	42
ZE03A	female	84	0	1	imburanaacu	tosse	1	9	4	acute	42
ZE03A	female	84	0	1	jatoba	tuberculose	0	0	9	acute	2
ZF01A	female	57	0	0	capimsanto	diarreia	0	8	5	acute	38
ZF01A	female	57	0	0	cidreira	diarreia	0	8	5	acute	38
ZF01A	female	57	0	0	juca	diarreia	0	8	5	acute	38
ZF01B	female	64	3	0	capimsanto	calmante	0	5	1	chronic	10
ZF01B	female	64	3	0	cidreira	calmante	0	5	1	chronic	10
ZF01B	female	64	3	0	boldo	diarreia	0	8	5	acute	38
ZF01B	female	64	3	0	capimsanto	diarreia	0	8	5	acute	38
ZF01B	female	64	3	0	goiaba	diarreia	0	8	5	acute	38
ZF01B	female	64	3	0	hortelam	diarreia	0	8	5	acute	38
ZF01B	female	64	3	0	dipirona	febre	0	9	8	acute	15
ZF01B	female	64	3	0	hortelag	tosse	0	9	4	acute	42
ZF02A	male	56	1	0	marmeleiro	coceira	0	9	1	acute	11
ZF02A	male	56	1	0	cidreira	diarreia	0	8	5	acute	38
ZF02A	male	56	1	0	pinhaomanso	diarreia	0	8	5	acute	38
ZF02A	male	56	1	0	aroeira	ferimento	0	10	1	acute	33
ZF02A	male	56	1	0	caju	ferimento	0	10	1	acute	33
ZF02A	male	56	1	0	juremap	ferimento	0	10	1	acute	33
ZF02A	male	56	1	0	pinhaobravo	gastrite	0	5	8	chronic	18
ZF02A	male	56	1	0	hortejag	gripe	0	9	2	acute	33
ZF02A	male	56	1	0	hortelam	gripe	0	9	2	acute	33
ZF02A	male	56	1	0	imburanaacu	gripe	0	9	2	acute	33
ZF02A	male	56	1	0	laranja	gripe	0	9	2	acute	33
ZF02A	male	56	1	0	limao	gripe	0	9	2	acute	33
ZF02A	male	56	1	0	aroeira	infladentro	0	5	7	acute	15
ZF02A	male	56	1	0	angico	inflagarganta	0	9	6	acute	20
ZF02A	male	56	1	0	roma	inflagarganta	0	9	6	acute	20
ZF02A	male	56	1	0	araticum	picadacobra	0	1	10	acute	6
ZF02A	male	56	1	0	pinhaobravo	picadacobra	0	1	10	acute	6
ZF02A	male	56	1	0	catingueira	tosse	0	9	4	acute	42
ZF02A	male	56	1	0	babosa	verme	0	7	1	acute	16
ZF02A	male	56	1	0	marmeleiro	verme	0	7	1	acute	16
ZF02B	female	46	3	0	aroeira	ferimento	0	10	1	acute	33
ZF02B	female	46	3	0	cidreira	gases	0	6	2	acute	4
ZF02B	female	46	3	0	hortelam	inflagarganta	1	9	6	acute	20
ZF02B	female	46	3	0	roma	inflagarganta	1	9	6	acute	20
ZF02B	female	46	3	0	aroeira	inflamacao	0	5	7	acute	13
ZF02B	female	46	3	0	alho	tosse	0	9	4	acute	42
ZF02B	female	46	3	0	beterraba	tosse	0	9	4	acute	42
ZF02B	female	46	3	0	hortelam	tosse	0	9	4	acute	42
ZF03A	female	47	2	0	aroeira	ferimento	0	10	1	acute	33
ZF03A	female	47	2	0	caju	ferimento	0	10	1	acute	33
ZF03A	female	47	2	0	aroeira	tosse	0	9	4	acute	42
ZF03A	female	47	2	0	catingueira	tosse	0	9	4	acute	42
ZF03A	female	47	2	0	hortelag	tosse	0	9	4	acute	42
ZF03A	female	47	2	0	imburanaacu	tosse	0	9	4	acute	42
ZF03A	female	47	2	0	jua	tosse	0	9	4	acute	42
ZF03B	male	52	0	0	brauna	dornacoluna	0	10	8	chronic	5
ZF03B	male	52	0	0	aroeira	ferimento	0	10	1	acute	33
ZF03B	male	52	0	0	caju	ferimento	0	10	1	acute	33
ZF03B	male	52	0	0	catingueira	tosse	0	9	4	acute	42
ZF03B	male	52	0	0	juca	tosse	0	9	4	acute	42
ZF03B	male	52	0	0	matapasto	tosse	0	9	4	acute	42
ZF03B	male	52	0	0	mastruz	tosse	0	9	4	acute	42
ZF03B	male	52	0	0	babosa	verme	0	7	1	acute	16
ZF03B	male	52	0	0	mastruz	verme	0	7	1	acute	16
ZF04A	female	23	7	0	aroeira	corrimentov	0	1	6	acute	8
ZF04A	female	23	7	0	aroeira	ferimento	0	10	1	acute	33
ZF04A	female	23	7	0	mulungu	ferimento	0	10	1	acute	33
ZF04A	female	23	7	0	pinhaoroxo	ferimento	0	10	1	acute	33
ZF04A	female	23	7	0	eucalipto	gripe	0	9	2	acute	33
ZF04A	female	23	7	0	eucalipto	sanguegrosso	0	3	1	chronic	8
ZF04A	female	23	7	0	catingueira	tosse	0	9	4	acute	42
ZF04B	male	28	8	0	aroeira	afta	0	10	1	acute	5
ZF04B	male	28	8	0	cardosanto	afta	0	10	1	acute	5
ZF04B	male	28	8	0	cardosanto	boqueira	0	2	1	acute	2
ZF04B	male	28	8	0	velame	boqueira	0	2	1	acute	2
ZF04B	male	28	8	0	capimsanto	calmante	0	5	1	chronic	10
ZF04B	male	28	8	0	maracuja	calmante	0	5	1	chronic	10
ZF04B	male	28	8	0	mulungu	calmante	0	5	1	chronic	10
ZF04B	male	28	8	0	aveloz	cancer	0	3	10	chronic	10
ZF04B	male	28	8	0	melaosc	coceira	0	9	1	acute	11
ZF04B	male	28	8	0	raboderaposa	coceira	0	9	1	acute	11
ZF04B	male	28	8	0	cominho	colicam	0	7	1	chronic	11
ZF04B	male	28	8	0	mentrasto	colicam	0	7	1	chronic	11
ZF04B	male	28	8	0	colonia	coracao	0	2	10	chronic	4
ZF04B	male	28	8	0	bananeira	diarreia	0	8	5	acute	38
ZF04B	male	28	8	0	boldo	diarreia	1	8	5	acute	38
ZF04B	male	28	8	0	cedro	diarreia	1	8	5	acute	38
ZF04B	male	28	8	0	cidreira	diarreia	1	8	5	acute	38
ZF04B	male	28	8	0	goiaba	diarreia	0	8	5	acute	38
ZF04B	male	28	8	0	jabuticaba	diarreia	0	8	5	acute	38
ZF04B	male	28	8	0	mulequeduro	diarreia	0	8	5	acute	38
ZF04B	male	28	8	0	umbu	diarreia	0	8	5	acute	38
ZF04B	male	28	8	0	caf�	dor	0	10	2	acute	11
ZF04B	male	28	8	0	girassol	dordecabeca	0	10	3	acute	16
ZF04B	male	28	8	0	mororo	dordecabeca	0	10	3	acute	16
ZF04B	male	28	8	0	pararaio	dordecabeca	0	10	3	acute	16
ZF04B	male	28	8	0	imburana	dordedente	0	8	3	acute	10
ZF04B	male	28	8	0	juremap	dordedente	0	8	3	acute	10
ZF04B	male	28	8	0	pinhaobravo	dordedente	0	8	3	acute	10
ZF04B	male	28	8	0	pinhamanso	dordedente	0	8	3	acute	10
ZF04B	male	28	8	0	ariu	dornacoluna	1	10	8	chronic	5
ZF04B	male	28	8	0	alfazema	extracaodente	0	2	3	acute	6
ZF04B	male	28	8	0	eucalipto	febre	0	9	8	acute	15
ZF04B	male	28	8	0	melancia	febre	0	9	8	acute	15
ZF04B	male	28	8	0	sena	febre	0	9	8	acute	15
ZF04B	male	28	8	0	alfazema	ferimento	0	10	1	acute	33
ZF04B	male	28	8	0	algodao	ferimento	0	10	1	acute	33
ZF04B	male	28	8	0	angico	ferimento	0	10	1	acute	33
ZF04B	male	28	8	0	babosa	ferimento	0	10	1	acute	33
ZF04B	male	28	8	0	bananeira	ferimento	0	10	1	acute	33
ZF04B	male	28	8	0	barauna	ferimento	0	10	1	acute	33
ZF04B	male	28	8	0	barbatimao	ferimento	0	10	1	acute	33
ZF04B	male	28	8	0	caju	ferimento	0	10	1	acute	33
ZF04B	male	28	8	0	camapu	ferimento	0	10	1	acute	33
ZF04B	male	28	8	0	cardosanto	ferimento	0	10	1	acute	33
ZF04B	male	28	8	0	juremap	ferimento	0	10	1	acute	33
ZF04B	male	28	8	0	mandacaru	ferimento	0	10	1	acute	33
ZF04B	male	28	8	0	pegapinto	ferimento	0	10	1	acute	33
ZF04B	male	28	8	0	pinhaobravo	ferimento	0	10	1	acute	33
ZF04B	male	28	8	0	piranha	ferimento	0	10	1	acute	33
ZF04B	male	28	8	0	quixaba	ferimento	0	10	1	acute	33
ZF04B	male	28	8	0	juca	figado	0	5	6	chronic	5
ZF04B	male	28	8	0	aroeira	gastrite	0	5	8	chronic	18
ZF04B	male	28	8	0	eucalipto	gripe	0	9	2	acute	33
ZF04B	male	28	8	0	hortelag	gripe	0	9	2	acute	33
ZF04B	male	28	8	0	hortelam	gripe	0	9	2	acute	33
ZF04B	male	28	8	0	limao	gripe	0	9	2	acute	33
ZF04B	male	28	8	0	mulungu	inchaco	0	4	1	acute	5
ZF04B	male	28	8	0	aroeira	infladentro	0	5	7	acute	15
ZF04B	male	28	8	0	quixaba	infladentro	0	5	7	acute	15
ZF04B	male	28	8	0	roma	inflagarganta	0	9	6	acute	20
ZF04B	male	28	8	0	algodao	inflautero	0	5	7	acute	15
ZF04B	male	28	8	0	aroeira	inflautero	0	5	7	acute	15
ZF04B	male	28	8	0	caju	inflautero	0	5	7	acute	15
ZF04B	male	28	8	0	pegapinto	inflautero	0	5	7	acute	15
ZF04B	male	28	8	0	quixaba	inflautero	0	5	7	acute	15
ZF04B	male	28	8	0	manjiroba	insonia	0	4	1	chronic	11
ZF04B	male	28	8	0	maracuja	insonia	0	4	1	chronic	11
ZF04B	male	28	8	0	mulungu	insonia	0	4	1	chronic	11
ZF04B	male	28	8	0	aroeira	operacao	0	5	7	acute	6
ZF04B	male	28	8	0	caju	operacao	0	5	7	acute	6
ZF04B	male	28	8	0	quixaba	operacao	0	5	7	acute	6
ZF04B	male	28	8	0	piranha	pancada	0	10	1	acute	11
ZF04B	male	28	8	0	sena	parto	0	1	4	acute	8
ZF04B	male	28	8	0	araticum	picadacobra	0	1	10	acute	6
ZF04B	male	28	8	0	maracuja	pressaobaixa	0	5	10	chronic	3
ZF04B	male	28	8	0	bananeira	prisaoventre	0	5	2	chronic	24
ZF04B	male	28	8	0	pegapinto	prostata	0	3	10	chronic	11
ZF04B	male	28	8	0	urtiga	prostata	0	3	10	chronic	11
ZF04B	male	28	8	0	bomnome	rins	0	2	9	acute	15
ZF04B	male	28	8	0	melancia	rins	0	2	9	acute	15
ZF04B	male	28	8	0	quebrapedra	rins	0	2	9	acute	15
ZF04B	male	28	8	0	urtiga	rins	0	2	9	acute	15
ZF04B	male	28	8	0	velame	sanguegrosso	0	3	1	chronic	8
ZF04B	male	28	8	0	manjiroba	tontura	0	6	4	chronic	6
ZF04B	male	28	8	0	mororo	tontura	0	6	4	chronic	6
ZF04B	male	28	8	0	angico	tosse	0	9	4	acute	42
ZF04B	male	28	8	0	catingueira	tosse	0	9	4	acute	42
ZF04B	male	28	8	0	hortelag	tosse	0	9	4	acute	42
ZF04B	male	28	8	0	hortelam	tosse	0	9	4	acute	42
ZF04B	male	28	8	0	imburanaacu	tosse	0	9	4	acute	42
ZF04B	male	28	8	0	jatoba	tosse	0	9	4	acute	42
ZF04B	male	28	8	0	mussambe	tosse	0	9	4	acute	42
ZF04B	male	28	8	0	babosa	verme	0	7	1	acute	16
ZF04B	male	28	8	0	hortelam	verme	0	7	1	acute	16
ZF04C	male	54	2	0	angico	bronquite	0	4	4	acute	21
ZF04C	male	54	2	0	catingueira	bronquite	0	4	4	acute	21
ZF04C	male	54	2	0	imburanaacu	bronquite	0	4	4	acute	21
ZF04C	male	54	2	0	paudarcoroxo	cancer	0	3	10	chronic	10
ZF04C	male	54	2	0	cedro	congestao	0	2	9	acute	2
ZF04C	male	54	2	0	sassafraz	dornacoluna	0	10	8	chronic	5
ZF04C	male	54	2	0	alfazema	ferimento	0	10	1	acute	33
ZF04C	male	54	2	0	aroeira	ferimento	0	10	1	acute	33
ZF04C	male	54	2	0	caju	ferimento	0	10	1	acute	33
ZF04C	male	54	2	0	juremap	ferimento	0	10	1	acute	33
ZF04C	male	54	2	0	velame	ferimento	0	10	1	acute	33
ZF04C	male	54	2	0	juca	figado	0	5	6	chronic	5
ZF04C	male	54	2	0	alfazema	hemorragia	0	1	10	acute	2
ZF04C	male	54	2	0	mulungu	inflamacao	0	5	7	acute	13
ZF04C	male	54	2	0	velame	sanguegrosso	0	3	1	chronic	8
ZF04C	male	54	2	0	jatoba	tosse	0	9	4	acute	42
ZF04D	female	25	7	0	aroeira	ferimento	0	10	1	acute	33
ZF04D	female	25	7	0	velame	ferimento	0	10	1	acute	33
ZF04D	female	25	7	0	hortelag	tosse	0	9	4	acute	42
ZF04D	female	25	7	0	juca	tosse	0	9	4	acute	42
ZF04E	female	52	3	0	aroeira	corrimentov	0	1	6	acute	8
ZF04E	female	52	3	0	pegapinto	corrimentov	0	1	6	acute	8
ZF04E	female	52	3	0	cidreira	diarreia	0	8	5	acute	38
ZF04E	female	52	3	0	jabuticaba	diarreia	0	8	5	acute	38
ZF04E	female	52	3	0	eucalipto	febre	0	9	8	acute	15
ZF04E	female	52	3	0	boldo	figado	0	5	6	chronic	5
ZF04E	female	52	3	0	algodao	inflamacao	0	5	7	acute	13
ZF04E	female	52	3	0	eucalipto	inflamacao	0	5	7	acute	13
ZF04E	female	52	3	0	bomnome	rins	0	2	9	acute	15
ZF04E	female	52	3	0	velame	sanguegrosso	0	3	1	chronic	8
ZF04E	female	52	3	0	catingueira	tosse	0	9	4	acute	42
ZF04E	female	52	3	0	hortelag	tosse	0	9	4	acute	42
ZF04E	female	52	3	0	imburanaacu	tosse	0	9	4	acute	42
ZF04E	female	52	3	0	jatoba	tosse	0	9	4	acute	42
ZF05A	male	60	3	0	carrapicho	alergia	0	9	8	acute	2
ZF05A	male	60	3	0	carrapicho	anemia	0	4	9	chronic	5
ZF05A	male	60	3	0	carrapicho	coceira	0	9	1	acute	11
ZF05A	male	60	3	0	aroeira	ferimento	0	10	1	acute	33
ZF05A	male	60	3	0	carrapicho	frieira	0	5	1	acute	5
ZF05A	male	60	3	0	aveloz	gastrite	0	5	8	chronic	18
ZF05A	male	60	3	0	cedro	gastrite	0	5	8	chronic	18
ZF05A	male	60	3	0	pinhaobravo	gastrite	0	5	8	chronic	18
ZF05A	male	60	3	0	carrapicho	ictericia	0	2	10	acute	1
ZF05A	male	60	3	0	aroeira	inflagarganta	0	9	6	acute	20
ZF05A	male	60	3	0	caju	inflagarganta	0	9	6	acute	20
ZF05A	male	60	3	0	carrapicho	inflagarganta	0	9	6	acute	20
ZF05A	male	60	3	0	juremap	inflagarganta	0	9	6	acute	20
ZF05A	male	60	3	0	roma	inflagarganta	0	9	6	acute	20
ZF05A	male	60	3	0	bomnome	rins	0	2	9	acute	15
ZF05A	male	60	3	0	quebrapedra	rins	0	2	9	acute	15
ZG01A	female	67	2	2	babosa	caroco	1	5	1	acute	2
ZG01A	female	67	2	2	fumodecorda	congestao	1	2	9	acute	2
ZG01A	female	67	2	2	cedro	diarreia	1	8	5	acute	38
ZG01A	female	67	2	2	anador	dordecabeca	1	10	3	acute	16
ZG01A	female	67	2	2	alecrim	gripe	1	9	2	acute	33
ZG01A	female	67	2	2	aroeira	inflautero	1	5	7	acute	15
ZG01A	female	67	2	2	hortelag	tosse	1	9	4	acute	42
ZG01A	female	67	2	2	hortelam	tosse	1	9	4	acute	42
ZG01A	female	67	2	2	imburanaacu	tosse	1	9	4	acute	42
ZG01B	female	29	8	0	maracuja	calmante	1	5	1	chronic	10
ZG01B	female	29	8	0	aveloz	cancer	1	3	10	chronic	10
ZG01B	female	29	8	0	alfavaca	cisco	1	2	0	acute	1
ZG01B	female	29	8	0	cidreira	diarreia	1	8	5	acute	38
ZG01B	female	29	8	0	pinha	diarreia	1	8	5	acute	38
ZG01B	female	29	8	0	alecrim	dordecabeca	0	10	3	acute	16
ZG01B	female	29	8	0	capimsanto	dordecabeca	1	10	3	acute	16
ZG01B	female	29	8	0	arruda	dornoouvido	1	2	3	acute	4
ZG01B	female	29	8	0	alecrim	gripe	1	9	2	acute	33
ZG01B	female	29	8	0	babosa	hemorroida	1	7	8	chronic	12
ZG01B	female	29	8	0	cedro	hemorroida	1	7	8	chronic	12
ZG01B	female	29	8	0	melaosc	hemorroida	1	7	8	chronic	12
ZG01B	female	29	8	0	mulungu	hemorroida	1	7	8	chronic	12
ZG01B	female	29	8	0	roma	inflagarganta	1	9	6	acute	20
ZG01B	female	29	8	0	aroeira	inflamacao	1	5	7	acute	13
ZG01B	female	29	8	0	pinhaobravo	picadacobra	1	1	10	acute	6
ZG01B	female	29	8	0	mamao	prisaoventre	1	5	2	chronic	24
ZG01B	female	29	8	0	angico	tosse	1	9	4	acute	42
ZG01B	female	29	8	0	caju	tosse	1	9	4	acute	42
ZG01B	female	29	8	0	manga	tosse	1	9	4	acute	42
ZG01B	female	29	8	0	catingueira	tosse	1	9	4	acute	42
ZG01B	female	29	8	0	mastruz	verme	1	7	1	acute	16
ZG02A	female	33	5	0	camomila	calmante	0	5	1	chronic	10
ZG02A	female	33	5	0	capimsanto	calmante	0	5	1	chronic	10
ZG02A	female	33	5	0	boldo	diarreia	0	8	5	acute	38
ZG02A	female	33	5	0	eucalipto	gripe	1	9	2	acute	33
ZG02A	female	33	5	0	aroeira	inflautero	0	5	7	acute	15
ZG02A	female	33	5	0	catingueira	tosse	0	9	4	acute	42
ZG02A	female	33	5	0	cidreira	tosse	1	9	4	acute	42
ZG02A	female	33	5	0	hortelag	tosse	1	9	4	acute	42
ZG02A	female	33	5	0	hortelap	tosse	1	9	4	acute	42
ZG02B	male	35	4	0	cidreira	diarreia	1	8	5	acute	38
ZG02B	male	35	4	0	mamao	diarreia	1	8	5	acute	38
ZG02B	male	35	4	0	anador	dordecabeca	1	10	3	acute	16
ZG02B	male	35	4	0	aroeira	ferimento	1	10	1	acute	33
ZG02B	male	35	4	0	caju	ferimento	1	10	1	acute	33
ZG02B	male	35	4	0	juremap	ferimento	1	10	1	acute	33
ZG02B	male	35	4	0	capimsanto	insonia	1	4	1	chronic	11
ZG02B	male	35	4	0	catingueira	tosse	1	9	4	acute	42
ZG02B	male	35	4	0	hortelag	tosse	1	9	4	acute	42
ZG02B	male	35	4	0	imburanaacu	tosse	1	9	4	acute	42
ZG03A	female	22	7	0	babosa	ferimento	0	10	1	acute	33
ZG03A	female	22	7	0	quixaba	ferimento	1	10	1	acute	33
ZG03A	female	22	7	0	hortelag	tosse	1	9	4	acute	42
ZG03A	female	22	7	0	hortelam	tosse	1	9	4	acute	42
ZG03B	male	30	5	0	barauna	diarreia	1	8	5	acute	38
ZG03B	male	30	5	0	aroeira	ferimento	0	10	1	acute	33
ZG03B	male	30	5	0	caju	ferimento	0	10	1	acute	33
ZG03B	male	30	5	0	juremap	ferimento	0	10	1	acute	33
ZG03B	male	30	5	0	quixaba	pancada	0	10	1	acute	11
ZG04A	male	53	0	0	aroeira	coceira	0	9	1	acute	11
ZG04A	male	53	0	0	caju	coceira	0	9	1	acute	11
ZG04A	male	53	0	0	aroeira	ferimento	0	10	1	acute	33
ZG04A	male	53	0	0	babosa	ferimento	1	10	1	acute	33
ZG04A	male	53	0	0	imburanaacu	ferimento	0	10	1	acute	33
ZG04A	male	53	0	0	pinhaobravo	ferimento	0	10	1	acute	33
ZG04A	male	53	0	0	quixaba	ferimento	0	10	1	acute	33
ZG04A	male	53	0	0	pinhaobravo	gastrite	0	5	8	chronic	18
ZG04A	male	53	0	0	mulungu	inchaco	0	4	1	acute	5
ZG04A	male	53	0	0	aroeira	pancada	0	10	1	acute	11
ZG04A	male	53	0	0	imburanaacu	pancada	0	10	1	acute	11
ZG04A	male	53	0	0	juca	pancada	0	10	1	acute	11
ZG04A	male	53	0	0	quixaba	pancada	0	10	1	acute	11
ZG04A	male	53	0	0	pinhaobravo	picadacobra	0	1	10	acute	6
ZG04A	male	53	0	0	coco	rins	0	2	9	acute	15
ZG04A	male	53	0	0	mandacaru	rins	1	2	9	acute	15
ZG04A	male	53	0	0	quebrapedra	rins	0	2	9	acute	15
ZG04A	male	53	0	0	trapia	rins	0	2	9	acute	15
ZG04A	male	53	0	0	quinaquina	tosse	0	9	4	acute	42
ZG04B	female	58	4	0	capimsanto	calmante	1	5	1	chronic	10
ZG04B	female	58	4	0	imburanaacu	chikunguya	0	8	10	chronic	4
ZG04B	female	58	4	0	aroeira	corrimentov	0	1	6	acute	8
ZG04B	female	58	4	0	cidreira	diarreia	0	8	5	acute	38
ZG04B	female	58	4	0	aroeira	ferimento	1	10	1	acute	33
ZG04B	female	58	4	0	imburanaacu	ferimento	1	10	1	acute	33
ZG04B	female	58	4	0	juremap	ferimento	1	10	1	acute	33
ZG04B	female	58	4	0	colonia	figado	0	5	6	chronic	5
ZG04B	female	58	4	0	alecrim	gripe	0	9	2	acute	33
ZG04B	female	58	4	0	quixaba	pancada	0	10	1	acute	11
ZG04B	female	58	4	0	hortelag	tosse	0	9	4	acute	42
ZG04B	female	58	4	0	hortelam	tosse	0	9	4	acute	42
ZG04B	female	58	4	0	imburanaacu	tosse	0	9	4	acute	42
ZG05B	female	67	2	3	trapia	bronquite	0	4	4	acute	21
ZG05B	female	67	2	3	maracuja	calmante	0	5	1	chronic	10
ZG05B	female	67	2	3	marmeleiro	coceira	0	9	1	acute	11
ZG05B	female	67	2	3	alho	colicam	0	7	1	chronic	11
ZG05B	female	67	2	3	colonia	coracao	0	2	10	chronic	4
ZG05B	female	67	2	3	aroeira	corrimentov	0	1	6	acute	8
ZG05B	female	67	2	3	bomnome	corrimentov	0	1	6	acute	8
ZG05B	female	67	2	3	alecrim	diarreia	0	8	5	acute	38
ZG05B	female	67	2	3	colonia	diarreia	0	8	5	acute	38
ZG05B	female	67	2	3	quinaquina	diarreia	0	8	5	acute	38
ZG05B	female	67	2	3	anador	dor	0	10	2	acute	11
ZG05B	female	67	2	3	angico	dor	0	10	2	acute	11
ZG05B	female	67	2	3	aroeira	dor	0	10	2	acute	11
ZG05B	female	67	2	3	bomnome	dor	0	10	2	acute	11
ZG05B	female	67	2	3	imburanaacu	dor	0	10	2	acute	11
ZG05B	female	67	2	3	quixaba	dor	0	10	2	acute	11
ZG05B	female	67	2	3	arruda	dornoouvido	0	2	3	acute	4
ZG05B	female	67	2	3	aroeira	ferimento	0	10	1	acute	33
ZG05B	female	67	2	3	babosa	ferimento	0	10	1	acute	33
ZG05B	female	67	2	3	papaconha	hemorroida	0	7	8	chronic	12
ZG05B	female	67	2	3	bomnome	infeccao	0	4	7	acute	8
ZG05B	female	67	2	3	juremap	infladentro	0	5	7	acute	15
ZG05B	female	67	2	3	angico	inflamacao	0	5	7	acute	13
ZG05B	female	67	2	3	aroeira	inflamacao	0	5	7	acute	13
ZG05B	female	67	2	3	bomnome	inflamacao	0	5	7	acute	13
ZG05B	female	67	2	3	juremap	pancada	0	10	1	acute	11
ZG05B	female	67	2	3	mariamole	parto	0	1	4	acute	8
ZG05B	female	67	2	3	araticum	picadacobra	0	1	10	acute	6
ZG05B	female	67	2	3	juca	rins	0	2	9	acute	15
ZG05B	female	67	2	3	arruda	tontura	0	6	4	chronic	6
ZG05B	female	67	2	3	girassol	tontura	0	6	4	chronic	6
ZG05B	female	67	2	3	babosa	verme	0	7	1	acute	16
ZG05B	female	67	2	3	cebola	verme	0	7	1	acute	16
ZG05B	female	67	2	3	couve	verme	0	7	1	acute	16
ZG05B	female	67	2	3	hortelam	verme	0	7	1	acute	16
ZG05B	female	67	2	3	melaosc	verme	0	7	1	acute	16
ZG05B	female	67	2	3	mastruz	verme	0	7	1	acute	16
ZG06A	male	58	1	1	cidreira	diarreia	0	8	5	acute	38
ZG06A	male	58	1	1	mulequeduro	diarreia	0	8	5	acute	38
ZG06A	male	58	1	1	babosa	infeccao	0	4	7	acute	8
ZG06A	male	58	1	1	babosa	inflamacao	0	5	7	acute	13
ZG06A	male	58	1	1	juremap	inflamacao	0	5	7	acute	13
ZG06A	male	58	1	1	piranha	parto	0	1	4	acute	8
ZG06A	male	58	1	1	hortelag	tosse	0	9	4	acute	42
ZG06A	male	58	1	1	imburanaacu	tosse	0	9	4	acute	42
ZG06B	female	53	3	0	babosa	afta	0	10	1	acute	5
ZG06B	female	53	3	0	imburanaacu	dordedente	0	8	3	acute	10
ZG06B	female	53	3	0	aroeira	ferimento	1	10	1	acute	33
ZG06B	female	53	3	0	babosa	ferimento	0	10	1	acute	33
ZG06B	female	53	3	0	barauna	ferimento	1	10	1	acute	33
ZG06B	female	53	3	0	juca	ferimento	1	10	1	acute	33
ZG06B	female	53	3	0	juremab	ferimento	1	10	1	acute	33
ZG06B	female	53	3	0	babosa	gastrite	0	5	8	chronic	18
ZG06B	female	53	3	0	angico	infeccao	0	4	7	acute	8
ZG06B	female	53	3	0	babosa	infeccao	0	4	7	acute	8
ZG06B	female	53	3	0	barauna	infeccao	0	4	7	acute	8
ZG06B	female	53	3	0	imburanaacu	infeccao	0	4	7	acute	8
ZG06B	female	53	3	0	aroeira	inflagarganta	0	9	6	acute	20
ZG06B	female	53	3	0	juremab	inflamacao	0	5	7	acute	13
ZG06B	female	53	3	0	juremab	pernainchada	0	4	1	acute	3
ZG06B	female	53	3	0	angico	tosse	0	9	4	acute	42
ZG06B	female	53	3	0	imburanaacu	tosse	0	9	4	acute	42
ZG06B	female	53	3	0	jua	tosse	0	9	4	acute	42
ZG07A	male	69	1	3	caju	corrimentov	0	1	6	acute	8
ZG07A	male	69	1	3	cidreira	diarreia	1	8	5	acute	38
ZG07A	male	69	1	3	arruda	dornoouvido	1	2	3	acute	4
ZG07A	male	69	1	3	capimsanto	febre	1	9	8	acute	15
ZG07A	male	69	1	3	cidreira	febre	1	9	8	acute	15
ZG07A	male	69	1	3	hortelam	febre	1	9	8	acute	15
ZG07A	male	69	1	3	louro	febre	1	9	8	acute	15
ZG07A	male	69	1	3	angico	ferimento	0	10	1	acute	33
ZG07A	male	69	1	3	aroeira	ferimento	0	10	1	acute	33
ZG07A	male	69	1	3	barbatimao	ferimento	0	10	1	acute	33
ZG07A	male	69	1	3	juca	figado	0	5	6	chronic	5
ZG07A	male	69	1	3	babosa	hemorroida	1	7	8	chronic	12
ZG07A	male	69	1	3	batatadepurga	hemorroida	1	7	8	chronic	12
ZG07A	male	69	1	3	bomnome	infecurinaria	0	5	7	acute	9
ZG07A	male	69	1	3	roma	infecurinaria	0	5	7	acute	9
ZG07A	male	69	1	3	imburanaacu	inflagarganta	0	9	6	acute	20
ZG07A	male	69	1	3	jatoba	inflagarganta	0	9	6	acute	20
ZG07A	male	69	1	3	paudarcoroxo	inflagarganta	0	9	6	acute	20
ZG07A	male	69	1	3	quixaba	inflagarganta	0	9	6	acute	20
ZG07A	male	69	1	3	angico	inflagarganta	0	9	6	acute	20
ZG07A	male	69	1	3	caju	inflagarganta	0	9	6	acute	20
ZG07A	male	69	1	3	hortelag	inflagarganta	0	9	6	acute	20
ZG07A	male	69	1	3	angico	inflamacao	0	5	7	acute	13
ZG07A	male	69	1	3	aroeira	inflamacao	0	5	7	acute	13
ZG07A	male	69	1	3	angico	inflautero	0	5	7	acute	15
ZG07A	male	69	1	3	aroeira	inflautero	0	5	7	acute	15
ZG07A	male	69	1	3	caju	inflautero	0	5	7	acute	15
ZG07A	male	69	1	3	jatoba	inflautero	0	5	7	acute	15
ZG07A	male	69	1	3	paudarcoroxo	inflautero	0	5	7	acute	15
ZG07A	male	69	1	3	quixaba	inflautero	0	5	7	acute	15
ZG07A	male	69	1	3	quixaba	pancada	0	10	1	acute	11
ZG07A	male	69	1	3	pinhaobravo	picadacobra	0	1	10	acute	6
ZG07A	male	69	1	3	marmeleiro	sanguegrosso	1	3	1	chronic	8
ZG07A	male	69	1	3	angico	tosse	0	9	4	acute	42
ZG07A	male	69	1	3	caju	tosse	0	9	4	acute	42
ZG07A	male	69	1	3	catingueira	tosse	0	9	4	acute	42
ZG07A	male	69	1	3	hortelag	tosse	0	9	4	acute	42
ZG07A	male	69	1	3	hortelam	tosse	0	9	4	acute	42
ZG07A	male	69	1	3	imburanaacu	tosse	0	9	4	acute	42
ZG07A	male	69	1	3	jatoba	tosse	0	9	4	acute	42
ZG07A	male	69	1	3	paudarcoroxo	tosse	0	9	4	acute	42
ZG07B	female	57	2	1	alface	calmante	0	5	1	chronic	10
ZG07B	female	57	2	1	capimsanto	calmante	0	5	1	chronic	10
ZG07B	female	57	2	1	mororo	diabetes	1	8	10	chronic	9
ZG07B	female	57	2	1	umbu	diabetes	1	8	10	chronic	9
ZG07B	female	57	2	1	boldo	diarreia	0	8	5	acute	38
ZG07B	female	57	2	1	cidreira	diarreia	0	8	5	acute	38
ZG07B	female	57	2	1	jabuticaba	diarreia	1	8	5	acute	38
ZG07B	female	57	2	1	juca	diarreia	0	8	5	acute	38
ZG07B	female	57	2	1	mandacaru	diarreia	0	8	5	acute	38
ZG07B	female	57	2	1	pegapinto	diarreia	0	8	5	acute	38
ZG07B	female	57	2	1	arruda	dornoouvido	0	2	3	acute	4
ZG07B	female	57	2	1	angico	ferimento	0	10	1	acute	33
ZG07B	female	57	2	1	aroeira	ferimento	0	10	1	acute	33
ZG07B	female	57	2	1	caju	ferimento	0	10	1	acute	33
ZG07B	female	57	2	1	mastruz	gripe	1	9	2	acute	33
ZG07B	female	57	2	1	bomnome	infecurinaria	1	5	7	acute	9
ZG07B	female	57	2	1	caju	inflamacao	0	5	7	acute	13
ZG07B	female	57	2	1	aroeira	inflautero	1	5	7	acute	15
ZG07B	female	57	2	1	pegapinto	inflautero	1	5	7	acute	15
ZG07B	female	57	2	1	alface	insonia	0	4	1	chronic	11
ZG07B	female	57	2	1	capimsanto	insonia	0	4	1	chronic	11
ZG07B	female	57	2	1	angico	operacao	0	5	7	acute	6
ZG07B	female	57	2	1	aroeira	operacao	0	5	7	acute	6
ZG07B	female	57	2	1	caju	operacao	0	5	7	acute	6
ZG07B	female	57	2	1	hortelag	tosse	0	9	4	acute	42
ZG07B	female	57	2	1	imburanaacu	tosse	0	9	4	acute	42
ZG07B	female	57	2	1	jatoba	tosse	0	9	4	acute	42
ZG07B	female	57	2	1	jua	tosse	0	9	4	acute	42
ZG08A	female	48	3	0	aroeira	corrimentov	1	1	6	acute	8
ZG08A	female	48	3	0	aroeira	ferimento	1	10	1	acute	33
ZG08A	female	48	3	0	caju	ferimento	1	10	1	acute	33
ZG08A	female	48	3	0	juremap	ferimento	1	10	1	acute	33
ZG08A	female	48	3	0	quixaba	ferimento	1	10	1	acute	33
ZG08A	female	48	3	0	quixaba	infeccao	1	4	7	acute	8
ZG08A	female	48	3	0	marmeleiro	sanguegrosso	0	3	1	chronic	8
ZG09A	male	74	0	0	bomnome	anemia	0	4	9	acute	5
ZG09A	male	74	0	0	imburanaacu	dor	0	10	2	acute	11
ZG09A	male	74	0	0	cabraiba	dornosolhos	0	2	3	acute	4
ZG09A	male	74	0	0	aroeira	ferimento	0	10	1	acute	33
ZG09A	male	74	0	0	juremap	ferimento	0	10	1	acute	33
ZG09A	male	74	0	0	aroeira	inchaco	0	4	1	acute	5
ZG09A	male	74	0	0	juremap	inchaco	0	4	1	acute	5
ZG09A	male	74	0	0	bomnome	infeccao	0	4	7	acute	8
ZG09A	male	74	0	0	juca	infeccao	0	4	7	acute	8
ZG09A	male	74	0	0	aroeira	pancada	0	10	1	acute	11
ZG09A	male	74	0	0	cabraiba	pancada	0	10	1	acute	11
ZG09A	male	74	0	0	imburanaacu	pancada	0	10	1	acute	11
ZG09A	male	74	0	0	quixaba	pancada	0	10	1	acute	11
ZG09A	male	74	0	0	juca	sanguegrosso	0	3	1	chronic	8
